# Supplementary material for: Classification of pyroptosis patterns and construction of a novel prognostic model for prostate cancer based on bulk and single-cell RNA sequencing
Source: Front Endocrinol (Lausanne). 2022 Aug 29;13:1003594. doi: 10.3389/fendo.2022.1003594 (PMC9465051; doi:10.3389/fendo.2022.1003594)
Supplement: Supplementary Tables 1 — The pyroptosis-related genes. [file DataSheet_1.zip]

Archive with 14 entries (14 files):
- Legend.txt
- Supplementary FigureS1.jpg
- Supplementary FigureS2.jpg
- Supplementary FigureS3.jpg
- Supplementary FigureS4.jpg
- Supplementary FigureS5.jpg
- supplementary figuresS6.jpg
- Supplementary TableS1.xlsx
- Supplementary TableS2.docx
- Supplementary TableS3.xlsx
- Supplementary TableS4.xlsx
- Supplementary TableS5.xlsx
- Supplementary TableS6.xlsx
- Supplementary TableS7.xlsx
