# Supplementary material for: Classification of pyroptosis patterns and construction of a novel prognostic model for prostate cancer based on bulk and single-cell RNA sequencing
Source: Front Endocrinol (Lausanne). 2022 Aug 29;13:1003594. doi: 10.3389/fendo.2022.1003594 (PMC9465051; doi:10.3389/fendo.2022.1003594)
Supplement: Supplementary Tables 1 — The pyroptosis-related genes. [file DataSheet_1.zip › Legend.txt]

Supplementary TableS1.The pyroptosis-related genes
Supplementary TableS2.The primers of RT-qPCR
Supplementary TableS3.The prognostic value of pyroptosis-related genes  
Supplementary TableS4.The DEGs between the two Classes
Supplementary TableS5.The coefficients of the 8 genes in the signature
Supplementary TableS6.The different expression pattern of 12 PPGs between the two Classes
Supplementary TableS7.The DEGs between the 4 clusters of malignant epithelial cells

Supplementary FigureS1.The relative mRNA expression levels of these twelve genes in normal prostate cell line RWPE-1 and prostate cancer cell line DU-145.
Supplementary FigureS2.The heatmaps(navy:low exression level;red:high expression level) of the relationship between 12 PPGs expression and (C)gleason score,(D)psa value,(E)age,(F)T stage,(G)N stage,(H)M stage
Supplementary FigureS3.The volcano plot of 1560 DEGs(green:up-regulated in Class 1;red:down-regulated in Class 1)
Supplementary FigureS4. Vlnplot showing the good quality of this public single-cell sequencing data 
Supplementary FigureS5.Using Copykat to identify malignant epithelial cells
Supplementary FigureS6.Dotplot of GO enrichment analysis

Figure1.Workflow diagram
The workflow chart of data analysis

Figure2.Expressions of 12 prognostic pyroptosis-related genes(PPGs) and clinicopathological features 
A The heatmap(navy:low exression level;red:high expression level) of 12 PPGs  between the tumor(blue) and the normal group(pink). P values were shown as: *P<0.05.
B The violin plots of the relationship between 12 PPGs expression and T stage
C The PPI network generated by STRING database showing the interactions of the pyroptosis-related genes
D The Pearson correlation heatmap of these prognostic pyroptosis-related genes

Figure3.Tumor classification based on the prognostic pyroptosis-related genes
A 499 PCa patients were divided into two Classes
B PCA plot based on the gene expression of the two Classes
C The heatmap and the clinicopathological characteristics of the two Classes
D Kaplan-Meier RFS curve of the two Classes

Figure4.The functional enrichment between the two Classes based on DEGs 
A Barplot graph of the Gene Ontology (GO) Molecular Functions enrichment analysis
B Barplot graph of the GO Biological Processes enrichment analysis
C Barplot graph of the GO Cellular Components enrichment analysis
D Barplot graph of the Kyoto Encyclopedia of Genes and Genomes (KEGG) Pathways enrichment analysis

Figure5.The distinct tumor immune microenvironment between the two Classes 


Figure6.The potential drugs and diverse drug sensitivity between the two Classes of PCa patients.The vertical coordinate represents IC50.

Figure7.Construction of a prognostic signature
A The K-M curves of RFS of the top 6 genes with the smallest P-value  
B The forest plot of the top 20 genes with the smallest P-value
C Partial likelihood deviance was plotted against lag(lambda).The vertical botted lines indicate the lambda value with minimum error
D The coefficients of the 8 genes in the signature

Figure8.Prognositc value of the gene signature
A Kaplan-Meier curves for the RFS of patients in the two subgroups in the TCGA-PRAD cohort
B AUC of ROC curves demonstrated the prognostic value of the risk score in the TCGA-PRAD cohort
C Kaplan-Meier curves for the RFS of patients in the two subgroups in the ICGC-PRAD cohort
D AUC of ROC curves demonstrated the prognostic value of the risk score in the ICGC-PRAD cohort


Figure9.Independent prognostic value of the risk score
A Univariate cox regression for the TCGA-PRAD cohort
B Multivariate cox regression for the TCGA-PRAD cohort

Figure10. Identification of malignant epithalial cells and subgroups of two PCa patients at single-cell level
A The t-distributed stochastic neighbor embedding (t-SNE) plot clustering all cells into different clusters. Each dot represents a cell and colored according to its celltype.
B Violin plot demonstrates the accuracy of cell annotation by showing specific markers
C Heatmap shows the top10 differential expressed genes of each cell type (ordered by average log2|fold change|)
D The uniform manifold approximation and projection (UMAP) plot clustering all malignant epithalial cells into 4 clusters

Figure11.Identification of different pyroptosis patterns at single-cell level according to the expression of class markers (TP63 and CHMP4C)
A Feature plot shows the expressions of 12 PPGs in malignant epithalial cells
B The DEGs of the 4 clusters of malignant epithelial cells. TP63 was down-regulated in cluster0 and CHMP4C was down-regulated in cluster3
C The distribution and expression of TP63 in normal prostate cell line RWPE-1 and prostate cancer cell line DU-145
D The relative mRNA expression level of CHMP4C and TP63 in normal prostate cell line RWPE-1 and prostate cancer cell line DU-145
E Re-annotation of all malignant epithelial cells into two different pyroptosis patterns 


Figure12.The development trajectory and dynamic change of two Classes of maligant epithelial cells
A Pseudotime analysis reveals the development trajectories of the two Class of maligant epithelial cells (From Class1 to Class2)
B The dynamic change of the expression of pyroptosis-related genes during the development of maligant epithelial cells (Timeline from left to right)
C Heatmap shows pyroptosis-related genes involved in the differentiation of maligant epithelial cells (branch point1)
D Heatmap shows pyroptosis-related genes involved in the differentiation of maligant epithelial cells (branch point4)

Figure13.The functional enrichment between the two Classes at single-cell level
A Immune-related pathways were enriched by Gene Set Enrichment Analysis (GSEA)
B Circle plot presents GO Biological Processes
C Chord plot presents GO Biological Processes and involved genes


Figure14.The cell-cell interaction between malignant epithelial cells and other cells
A The regulatory potential of the prioritized cell ligard-receptor pairs in the development of maligant epithelial cells
B The regulatory potential of the prioritized cell ligard-target pairs in the development of maligant epithelial cells
C The expression of the prioritized receptors in the development of maligant epithelial cells
D The expression of the prioritized targets in the development of maligant epithelial cells
