# Supplementary material for: Classification of pyroptosis patterns and construction of a novel prognostic model for prostate cancer based on bulk and single-cell RNA sequencing
Source: Front Endocrinol (Lausanne). 2022 Aug 29;13:1003594. doi: 10.3389/fendo.2022.1003594 (PMC9465051; doi:10.3389/fendo.2022.1003594)
Supplement: Supplementary Tables 1 — The pyroptosis-related genes. [file DataSheet_1.zip › Supplementary TableS1.xlsx]

## Sheet: Supplementary TableS1
	pyroptosis_genes_valid
1	AIM2
2	APIP
3	CASP1
4	CASP4
5	CASP8
6	DHX9
7	GSDMA
8	GSDMB
9	GSDMC
10	GSDMD
11	GZMA
12	GZMB
13	NAIP
14	NLRC4
15	NLRP1
16	NLRP9
17	ZBP1
18	BAK1
19	BAX
20	CASP3
21	CASP5
22	CHMP2A
23	CHMP2B
24	CHMP3
25	CHMP4A
26	CHMP4B
27	CHMP4C
28	CHMP6
29	CHMP7
30	CYCS
31	ELANE
32	HMGB1
33	IL18
34	IL1A
35	IL1B
36	IRF1
37	IRF2
38	TP53
39	TP63
40	CASP6
41	CASP9
42	GPX4
43	IL6
44	NLRP2
45	NLRP3
46	NLRP6
47	NLRP7
48	NOD1
49	NOD2
50	PLCG1
51	PRKACA
52	PYCARD
53	SCAF11
54	TIRAP
55	TNF
