# Supplementary material for: Classification of pyroptosis patterns and construction of a novel prognostic model for prostate cancer based on bulk and single-cell RNA sequencing
Source: Front Endocrinol (Lausanne). 2022 Aug 29;13:1003594. doi: 10.3389/fendo.2022.1003594 (PMC9465051; doi:10.3389/fendo.2022.1003594)
Supplement: Supplementary Tables 1 — The pyroptosis-related genes. [file DataSheet_1.zip › Supplementary TableS3.xlsx]

## Sheet: table0.pyroptosis_genes_cox
	beta	HR	CI5	CI95	HR (95% CI for HR)	wald.test	p.value
AIM2	0.36	1.4	0.58	3.6	1.4 (0.58-3.6)	0.62	0.43
APIP	0.21	1.2	0.45	3.3	1.2 (0.45-3.3)	0.17	0.68
CASP1	0.05	1.1	0.56	2	1.1 (0.56-2)	0.02	0.88
CASP4	0.061	1.1	0.45	2.5	1.1 (0.45-2.5)	0.02	0.89
CASP8	1	2.8	1.2	6.7	2.8 (1.2-6.7)	5.3	0.022
DHX9	0.4	1.5	0.62	3.6	1.5 (0.62-3.6)	0.81	0.37
GSDMA	0.75	2.1	0.48	9.3	2.1 (0.48-9.3)	0.97	0.33
GSDMB	0.99	2.7	1.6	4.6	2.7 (1.6-4.6)	14	0.00022
GSDMC	0.33	1.4	0.38	5.1	1.4 (0.38-5.1)	0.24	0.62
GSDMD	0.16	1.2	0.78	1.8	1.2 (0.78-1.8)	0.57	0.45
GZMA	0.084	1.1	0.71	1.7	1.1 (0.71-1.7)	0.15	0.7
GZMB	0.25	1.3	0.77	2.1	1.3 (0.77-2.1)	0.95	0.33
NAIP	-0.82	0.44	0.00028	680	0.44 (0.00028-680)	0.05	0.83
NLRC4	1.2	3.3	0.25	43	3.3 (0.25-43)	0.83	0.36
NLRP1	-0.025	0.98	0.46	2.1	0.98 (0.46-2.1)	0	0.95
NLRP9	-0.27	0.76	0.23	2.5	0.76 (0.23-2.5)	0.2	0.65
ZBP1	0.66	1.9	0.63	6	1.9 (0.63-6)	1.4	0.25
BAK1	1.2	3.3	0.93	12	3.3 (0.93-12)	3.4	0.064
BAX	1	2.8	1.4	5.5	2.8 (1.4-5.5)	8.8	0.003
CASP3	0.72	2.1	0.77	5.5	2.1 (0.77-5.5)	2.1	0.15
CASP5	-3	0.048	4e-06	580	0.048 (4e-06-580)	0.4	0.53
CHMP2A	0.29	1.3	0.61	2.9	1.3 (0.61-2.9)	0.52	0.47
CHMP2B	-0.3	0.74	0.35	1.5	0.74 (0.35-1.5)	0.64	0.42
CHMP3	-0.64	0.53	0.19	1.5	0.53 (0.19-1.5)	1.5	0.22
CHMP4A	0.52	1.7	0.68	4.2	1.7 (0.68-4.2)	1.3	0.26
CHMP4B	1.3	3.5	1.1	11	3.5 (1.1-11)	4.7	0.031
CHMP4C	0.51	1.7	1	2.8	1.7 (1-2.8)	3.9	0.049
CHMP6	0.8	2.2	0.97	5.1	2.2 (0.97-5.1)	3.6	0.058
CHMP7	0.24	1.3	0.42	3.9	1.3 (0.42-3.9)	0.17	0.68
CYCS	0.52	1.7	0.8	3.6	1.7 (0.8-3.6)	1.9	0.17
ELANE	-0.26	0.77	0.19	3.1	0.77 (0.19-3.1)	0.13	0.72
HMGB1	0.26	1.3	0.42	4	1.3 (0.42-4)	0.21	0.65
IL18	0.13	1.1	0.61	2.1	1.1 (0.61-2.1)	0.17	0.68
IL1A	-9.8	5.6e-05	2e-11	150	5.6e-05 (2e-11-150)	1.7	0.2
IL1B	-0.2	0.82	0.4	1.7	0.82 (0.4-1.7)	0.31	0.58
IRF1	0.2	1.2	0.78	1.9	1.2 (0.78-1.9)	0.75	0.39
IRF2	-0.29	0.75	0.36	1.5	0.75 (0.36-1.5)	0.63	0.43
TP53	-0.56	0.57	0.36	0.9	0.57 (0.36-0.9)	5.9	0.015
TP63	-0.37	0.69	0.49	0.98	0.69 (0.49-0.98)	4.2	0.039
CASP6	-0.32	0.73	0.29	1.8	0.73 (0.29-1.8)	0.48	0.49
CASP9	1.9	6.5	1.9	22	6.5 (1.9-22)	8.8	0.0031
GPX4	0.96	2.6	1.4	5	2.6 (1.4-5)	8.8	0.003
IL6	-0.087	0.92	0.62	1.3	0.92 (0.62-1.3)	0.19	0.66
NLRP2	0.059	1.1	0.81	1.4	1.1 (0.81-1.4)	0.19	0.66
NLRP3	-0.49	0.61	0.18	2	0.61 (0.18-2)	0.64	0.42
NLRP6	1.6	4.9	0.15	160	4.9 (0.15-160)	0.81	0.37
NLRP7	0.22	1.2	0.0044	360	1.2 (0.0044-360)	0.01	0.94
NOD1	0.79	2.2	0.64	7.6	2.2 (0.64-7.6)	1.6	0.21
NOD2	0.99	2.7	0.64	11	2.7 (0.64-11)	1.8	0.18
PLCG1	1.6	4.8	2	12	4.8 (2-12)	12	0.00049
PRKACA	0.83	2.3	0.7	7.5	2.3 (0.7-7.5)	1.9	0.17
PYCARD	0.093	1.1	0.7	1.7	1.1 (0.7-1.7)	0.17	0.68
SCAF11	-0.24	0.79	0.41	1.5	0.79 (0.41-1.5)	0.49	0.48
TIRAP	-0.31	0.73	0.28	1.9	0.73 (0.28-1.9)	0.39	0.53
TNF	-0.057	0.94	0.19	4.6	0.94 (0.19-4.6)	0	0.94
