# Supplementary material for: Classification of pyroptosis patterns and construction of a novel prognostic model for prostate cancer based on bulk and single-cell RNA sequencing
Source: Front Endocrinol (Lausanne). 2022 Aug 29;13:1003594. doi: 10.3389/fendo.2022.1003594 (PMC9465051; doi:10.3389/fendo.2022.1003594)
Supplement: Supplementary Tables 1 — The pyroptosis-related genes. [file DataSheet_1.zip › Supplementary TableS4.xlsx]

## Sheet: Supplementary TableS3
	baseMean	log2FoldChange	lfcSE	stat	pvalue	padj
FAT2	431.73	-2.48534	0.0968505	-25.6616	3.14e-145	1.19e-140
TP63	1285.83	-2.68617	0.109382	-24.5577	3.58e-133	6.77e-129
SLC14A1	2757.88	-2.50993	0.111269	-22.5573	1.14e-112	1.44e-108
SLC2A9	168.759	-1.21569	0.0549764	-22.113	2.37e-108	2.242e-104
FLRT3	915.161	-2.12114	0.0961184	-22.068	6.42e-108	4.8591e-104
RP11-486L19.2	7.98368	-2.90821	0.132339	-21.9755	4.94e-107	3.117e-103
CLCA4	106.178	-3.70651	0.17815	-20.8055	3.85769e-96	2.08497e-92
NRG2	98.0394	-1.80322	0.086805	-20.7733	7.55396e-96	3.57236e-92
COL17A1	1263.4	-2.29756	0.111436	-20.6177	1.90224e-94	7.99638e-91
NYNRIN	770.586	-1.54196	0.0749799	-20.565	5.65512e-94	2.1395e-90
ITPRIPL1	107.167	-1.69638	0.0825348	-20.5535	7.15824e-94	2.46198e-90
CYP3A5	368.724	-2.41812	0.118178	-20.4616	4.7316e-93	1.49175e-89
LAMB3	2601.81	-2.20222	0.10797	-20.3967	1.79053e-92	5.21087e-89
ZNF488	19.1091	-2.00725	0.0994902	-20.1753	1.61329e-90	4.35968e-87
TRIM29	3380.08	-2.33166	0.11616	-20.0729	1.27375e-89	3.21265e-86
CYP4B1	549.62	-2.29969	0.114918	-20.0116	4.36352e-89	1.03178e-85
DLK2	420.752	-1.87345	0.0940892	-19.9114	3.23818e-88	7.20648e-85
RP11-58O9.2	102.142	-2.53027	0.127465	-19.8507	1.08623e-87	2.28307e-84
DUOX1	665.57	-1.81122	0.0914284	-19.8103	2.42619e-87	4.83105e-84
L3MBTL4	98.0392	-1.41279	0.0723336	-19.5316	5.91287e-85	1.11851e-81
CHP2	79.0742	-2.85708	0.146478	-19.5053	9.90624e-85	1.78468e-81
ITGB4	3617.59	-1.4538	0.0754809	-19.2605	1.15214e-82	1.98131e-79
RP11-81K2.2	14.997	-1.94545	0.101245	-19.2153	2.75899e-82	4.5383e-79
RNF165	193.403	-1.67134	0.0871035	-19.1879	4.66767e-82	7.358e-79
VSNL1	113.946	-2.20664	0.115071	-19.1763	5.8349e-82	8.83007e-79
MUC4	685.685	-2.75878	0.144167	-19.136	1.26643e-81	1.8428e-78
LURAP1	74.4098	-1.28851	0.0675914	-19.0632	5.10901e-81	7.15887e-78
NTN1	538.929	-1.50797	0.0792502	-19.028	1.00038e-80	1.30508e-77
DUOX2	201.291	-2.55839	0.134453	-19.0281	9.9745e-81	1.30508e-77
IQCA1	85.3432	-1.48767	0.0784165	-18.9714	2.94133e-80	3.70931e-77
PRDM8	1095.55	-2.03093	0.107828	-18.8348	3.91343e-79	4.77603e-76
TNS4	1484.25	-2.42819	0.12968	-18.7245	3.12734e-78	3.69739e-75
PAK7	32.8324	-1.98813	0.106332	-18.6974	5.19357e-78	5.9542e-75
DUOXA1	228.761	-2.15843	0.11588	-18.6265	1.95807e-77	2.17882e-74
NRG1	123.62	-1.89291	0.101727	-18.6077	2.78086e-77	3.00596e-74
RP11-569G13.3	13.5239	-3.32252	0.178664	-18.5965	3.4277e-77	3.60222e-74
KRT5	8191.93	-2.4083	0.130022	-18.5223	1.36555e-76	1.39629e-73
CPA6	156.971	-2.2931	0.124254	-18.455	4.75631e-76	4.73541e-73
HOXD10	244.46	-1.61134	0.0874437	-18.4271	7.9615e-76	7.72327e-73
MEIS2	1607.64	-1.37506	0.0751419	-18.2996	8.34114e-75	7.88926e-72
PIK3C2G	23.1699	-2.68843	0.147206	-18.2631	1.62858e-74	1.50278e-71
MCC	1240.92	-1.22885	0.0679346	-18.0888	3.90545e-73	3.51797e-70
AP001626.1	14.3762	-2.37764	0.131732	-18.049	8.03178e-73	7.06666e-70
RP11-832A4.7	118.047	-1.92009	0.106418	-18.0429	8.97648e-73	7.71835e-70
NTN4	3193.88	-1.29691	0.0725571	-17.8744	1.86757e-71	1.57012e-68
APOBEC3C	1254.83	-1.43803	0.0810582	-17.7407	2.03408e-70	1.67294e-67
RP11-1082L8.3	7.01105	-1.9809	0.111937	-17.6965	4.46012e-70	3.59021e-67
AJUBA	731.902	-1.10639	0.0626374	-17.6635	8.01641e-70	6.31843e-67
WNT3A	80.9564	-2.04555	0.115923	-17.6457	1.0973e-69	8.47225e-67
STOX2	204.242	-1.30288	0.0740884	-17.5854	3.1857e-69	2.41049e-66
HOXD11	95.2885	-1.82038	0.103815	-17.5348	7.76826e-69	5.76268e-66
KANK4	94.6181	-1.80653	0.103359	-17.4781	2.10212e-68	1.52941e-65
GPR87	171.337	-2.15025	0.123788	-17.3704	1.38354e-67	9.87613e-65
RP11-1123I8.1	5.39591	-2.33589	0.134983	-17.305	4.30998e-67	3.01962e-64
PCP4L1	142.971	-1.88598	0.10928	-17.2582	9.70551e-67	6.67616e-64
SLC39A2	87.4341	-3.60495	0.208918	-17.2554	1.02001e-66	6.89108e-64
PON3	15.7208	-2.12172	0.123136	-17.2307	1.56279e-66	1.03728e-63
C11orf45	74.5923	-1.2782	0.0746024	-17.1335	8.35095e-66	5.44727e-63
MET	971.714	-1.31934	0.0775389	-17.0152	6.34096e-65	4.06606e-62
ST6GALNAC2	375.843	-1.33956	0.0791961	-16.9144	3.52281e-64	2.22131e-61
KRT15	6359.67	-2.43822	0.1447	-16.8502	1.04595e-63	6.48712e-61
CXCR2	28.0406	-2.00635	0.119306	-16.8169	1.83605e-63	1.10259e-60
RP11-800A3.4	54.0348	-1.87404	0.111436	-16.8173	1.82314e-63	1.10259e-60
OVCH2	12.9107	-2.01196	0.119646	-16.8159	1.86725e-63	1.10381e-60
PCDH7	1084.6	-1.46041	0.0868531	-16.8147	1.90365e-63	1.10801e-60
RHBDL3	73.1451	-1.39831	0.0831965	-16.8073	2.15646e-63	1.23614e-60
TPRXL	20.338	-1.83491	0.109493	-16.7583	4.92216e-63	2.7794e-60
SLC16A5	445.759	-1.6089	0.0960276	-16.7546	5.24301e-63	2.91704e-60
GJB5	96.1727	-2.11585	0.126503	-16.7257	8.52206e-63	4.67268e-60
CDHR1	80.7223	-1.58126	0.0949236	-16.6583	2.63544e-62	1.40432e-59
TRPV4	338.703	-1.37564	0.082892	-16.5955	7.50541e-62	3.94378e-59
EVC2	213.219	-1.12984	0.06813	-16.5836	9.15211e-62	4.74317e-59
OR7A5	9.20947	-2.17807	0.131638	-16.5458	1.71545e-61	8.77037e-59
FAM83B	60.4138	-2.09686	0.127112	-16.4962	3.90843e-61	1.97157e-58
ARHGAP23	1209.49	-1.17027	0.0711117	-16.4568	7.49737e-61	3.73221e-58
RP11-276H19.1	62.2554	-1.45834	0.0887628	-16.4297	1.17311e-60	5.76395e-58
SLC2A5	715.103	-2.18159	0.133727	-16.3138	7.86883e-60	3.81669e-57
SLC52A1	48.3983	-1.80892	0.111061	-16.2875	1.20982e-59	5.79379e-57
RP11-494M8.4	4.62321	-2.26091	0.1392	-16.2422	2.53679e-59	1.19968e-56
GABRE	627.896	-1.87139	0.116202	-16.1047	2.36585e-58	1.10503e-55
RP11-524H19.2	3.08357	-2.37101	0.147286	-16.0979	2.63727e-58	1.21678e-55
LONRF3	67.2004	-1.29259	0.080545	-16.0481	5.8987e-58	2.68874e-55
PADI3	14.6092	-3.33891	0.208776	-15.9928	1.43517e-57	6.4639e-55
NTF4	117.435	-1.95534	0.122734	-15.9315	3.82827e-57	1.70394e-54
ROR2	1067.77	-1.33395	0.083848	-15.9091	5.47647e-57	2.4092e-54
COL4A6	793.267	-1.55786	0.0979914	-15.8979	6.55094e-57	2.84875e-54
CFTR	541.899	-2.22784	0.140142	-15.8969	6.65435e-57	2.86084e-54
RNASE7	13.3555	-1.89059	0.118953	-15.8935	7.02642e-57	2.98686e-54
SNAI2	625.868	-1.48086	0.0931941	-15.8901	7.4191e-57	3.11874e-54
SOX15	162.079	-1.26296	0.0794981	-15.8867	7.83225e-57	3.25623e-54
DST	6639.85	-1.04624	0.0660484	-15.8405	1.63444e-56	6.72127e-54
GJB4	37.0142	-2.04091	0.129995	-15.6999	1.51399e-55	6.159e-53
RAB7B	279.63	-1.15647	0.0738171	-15.6667	2.55589e-55	1.02869e-52
GPRASP1	991.558	-1.04547	0.0667656	-15.6588	2.89462e-55	1.15276e-52
OLFM4	6133.57	-2.99477	0.191308	-15.6542	3.10819e-55	1.22492e-52
GATA3	523.412	-1.65063	0.105543	-15.6394	3.92371e-55	1.53037e-52
CAPNS2	44.4154	-2.70442	0.173499	-15.5875	8.84652e-55	3.38071e-52
TMEM40	78.0012	-2.00675	0.129069	-15.5478	1.64571e-54	6.16456e-52
CHAD	31.5714	-1.51839	0.0979341	-15.5042	3.24813e-54	1.20477e-51
FER1L5	31.0123	-1.36993	0.0884043	-15.4961	3.68312e-54	1.35285e-51
GJB3	137.033	-1.77007	0.114372	-15.4764	5.00779e-54	1.82173e-51
SERPINB5	378.397	-2.09678	0.135776	-15.443	8.41007e-54	3.03027e-51
AOX1	1041.33	-1.50167	0.0973966	-15.4181	1.23648e-53	4.41318e-51
NAV2	701.73	-1.20713	0.0784319	-15.3908	1.88749e-53	6.67379e-51
CERS3	24.9453	-1.79376	0.116711	-15.3692	2.6327e-53	9.2225e-51
AP001046.5	65.8467	-1.34204	0.0874197	-15.3517	3.44944e-53	1.19727e-50
ATP6V0A4	29.975	-2.62946	0.172257	-15.2647	1.31354e-52	4.51774e-50
P2RY2	55.2469	-1.56007	0.102259	-15.2561	1.49869e-52	5.1081e-50
CDH22	111.502	-1.85542	0.121867	-15.2249	2.41686e-52	8.16402e-50
TMEM213	14.4443	-2.58416	0.170315	-15.1728	5.35095e-52	1.79153e-49
SOX7	257.176	-1.13231	0.0746774	-15.1627	6.24677e-52	2.05508e-49
GJA1	3886.58	-1.1003	0.0727416	-15.1262	1.08776e-51	3.51737e-49
ALDH1L1-AS2	13.6865	-1.77921	0.117717	-15.1143	1.30361e-51	4.17963e-49
DSG3	55.5329	-2.37303	0.157039	-15.1111	1.36872e-51	4.31522e-49
TPRG1	69.6094	-1.0393	0.0688243	-15.1008	1.59902e-51	4.99965e-49
PLA2G4D	272.259	-2.90452	0.192771	-15.0672	2.65995e-51	8.24869e-49
LRP4	404.149	-1.05027	0.0699382	-15.0171	5.67716e-51	1.74621e-48
FRMD6	1700.4	-1.05396	0.0703484	-14.982	9.63255e-51	2.93894e-48
DSC3	959.871	-1.66748	0.111542	-14.9494	1.57218e-50	4.75841e-48
ITGA2	1114.59	-1.09799	0.0739938	-14.8389	8.20506e-50	2.42517e-47
SLC18A2	109.622	-2.00564	0.135373	-14.8156	1.16146e-49	3.40631e-47
OR7C1	8.02879	-2.06068	0.139122	-14.8121	1.22381e-49	3.56156e-47
EVX2	40.3516	-2.02731	0.137121	-14.7848	1.83648e-49	5.30379e-47
CACHD1	578.035	-1.09192	0.0741266	-14.7304	4.11104e-49	1.17828e-46
KRT4	261.896	-2.54601	0.173162	-14.7031	6.15718e-49	1.75146e-46
S1PR5	90.3654	-1.53523	0.104451	-14.6981	6.62496e-49	1.87046e-46
MIR205HG	1366.49	-2.1728	0.148006	-14.6805	8.5998e-49	2.41005e-46
ADAMTS9-AS2	87.2478	-1.21163	0.0825775	-14.6726	9.65269e-49	2.68522e-46
LINC00958	19.9764	-2.06735	0.140906	-14.6718	9.7708e-49	2.69824e-46
EVPLL	4.96398	-2.16728	0.148189	-14.6251	1.94285e-48	5.28806e-46
TRO	249.094	-1.09882	0.0753335	-14.586	3.44712e-48	9.31534e-46
RP11-367G18.1	24.513	-1.47759	0.101308	-14.5852	3.48939e-48	9.36269e-46
BNC1	21.7608	-1.85572	0.127243	-14.584	3.54928e-48	9.45634e-46
DMBT1	38.8867	-2.48107	0.170209	-14.5766	3.95528e-48	1.04643e-45
ARHGAP20	205.668	-1.29471	0.088973	-14.5517	5.69583e-48	1.49646e-45
ADAD2	22.0886	-1.49946	0.103092	-14.5449	6.29193e-48	1.64167e-45
RP3-523K23.2	71.1739	-1.69398	0.116561	-14.5329	7.49308e-48	1.92847e-45
KRT23	639.833	-2.03333	0.140542	-14.4678	1.93645e-47	4.95012e-45
FAM83C	7.95774	-2.7856	0.192599	-14.4632	2.06987e-47	5.25567e-45
FAXDC2	1181.14	-1.08594	0.0751206	-14.456	2.29822e-47	5.79656e-45
HOXD13	314.945	-1.5351	0.106249	-14.4481	2.57759e-47	6.45814e-45
NHS	263.719	-1.04651	0.0725033	-14.4339	3.16571e-47	7.8795e-45
RP11-377G16.2	6.03895	-2.50245	0.173389	-14.4326	3.22641e-47	7.9781e-45
USP44	36.6582	-1.07162	0.0743317	-14.4167	4.06155e-47	9.97797e-45
CTB-60B18.18	11.7808	-2.06973	0.143596	-14.4136	4.2502e-47	1.03741e-44
ZNF185	1854.52	-1.09857	0.0763187	-14.3945	5.60555e-47	1.34739e-44
ROBO1	1952.24	-1.01804	0.0707252	-14.3943	5.61952e-47	1.34739e-44
KRT13	1171.66	-3.05599	0.212307	-14.3942	5.62704e-47	1.34739e-44
TGM1	117.833	-1.29573	0.0901716	-14.3696	8.0334e-47	1.9115e-44
THSD4	5303.12	-1.11526	0.0776995	-14.3535	1.01225e-46	2.39353e-44
FAM196B	8.37306	-2.3863	0.166295	-14.3498	1.06898e-46	2.49647e-44
ACTBP12	12.7892	-3.78515	0.263777	-14.3498	1.06871e-46	2.49647e-44
ASXL3	92.3136	-1.26004	0.0879298	-14.3301	1.41924e-46	3.29411e-44
GRIN2A	29.9361	-1.7002	0.118725	-14.3205	1.6284e-46	3.75654e-44
FAM167A	148.244	-1.55136	0.108335	-14.3199	1.64273e-46	3.76664e-44
SLC5A8	89.5209	-2.41265	0.168535	-14.3154	1.75319e-46	3.99568e-44
CD207	145.232	-1.3972	0.097638	-14.31	1.89616e-46	4.29565e-44
VWA5A	836.494	-1.04083	0.0728153	-14.2941	2.38064e-46	5.36111e-44
C10orf82	19.3253	-2.42544	0.169981	-14.2689	3.41841e-46	7.64662e-44
S100A14	267.732	-1.88843	0.132349	-14.2686	3.43596e-46	7.64662e-44
GAS1	668.489	-1.31771	0.092445	-14.254	4.23352e-46	9.36647e-44
CYP2S1	97.6237	-1.10206	0.0773769	-14.2428	4.9693e-46	1.09304e-43
RP11-643A5.3	16.0661	-2.18431	0.153482	-14.2317	5.82274e-46	1.26604e-43
RP1-124C6.1	17.7227	-1.6783	0.118213	-14.1972	9.53633e-46	2.04993e-43
C1orf106	225.369	-1.5631	0.110292	-14.1725	1.35642e-45	2.8993e-43
BNIPL	217.27	-1.5216	0.107847	-14.1089	3.34961e-45	7.07964e-43
TMPRSS11A	9.39949	-3.23282	0.229213	-14.104	3.58805e-45	7.54149e-43
GALNT5	146.867	-1.44896	0.103007	-14.0666	6.09462e-45	1.27391e-42
ACOT11	143.217	-1.07678	0.0766514	-14.0478	7.9453e-45	1.65162e-42
TFCP2L1	1673.71	-1.57063	0.111932	-14.032	9.93744e-45	2.05444e-42
RP5-866L20.1	6.9716	-2.57269	0.18342	-14.0262	1.07771e-44	2.21592e-42
CHI3L2	406.318	-2.34882	0.167642	-14.011	1.33553e-44	2.73119e-42
ITGB6	530.108	-1.48276	0.10596	-13.9936	1.70473e-44	3.46748e-42
UTS2B	59.2616	2.46279	0.176025	13.9912	1.76447e-44	3.56979e-42
BCL11A	320.259	-1.39882	0.0999875	-13.9899	1.79637e-44	3.61501e-42
RP4-794I6.4	44.0974	-1.35513	0.0969325	-13.9802	2.05947e-44	4.12254e-42
UBE2C	303.651	1.60224	0.114616	13.9792	2.0879e-44	4.15745e-42
B3GNT8	114.441	-1.21344	0.0868135	-13.9775	2.13724e-44	4.23342e-42
FOXI1	78.9199	-3.10864	0.223557	-13.9054	5.87435e-44	1.15153e-41
MYOF	4055.68	-1.06327	0.0764732	-13.9038	6.00818e-44	1.17169e-41
PCDH8	167.07	-2.14464	0.154413	-13.8889	7.39138e-44	1.42673e-41
CGB7	13.3168	-1.65773	0.119582	-13.8627	1.06591e-43	2.03669e-41
RP11-464C19.3	4.87367	-2.06631	0.149101	-13.8584	1.131e-43	2.1502e-41
KCNJ15	108.7	-1.65846	0.119718	-13.8531	1.21891e-43	2.30574e-41
FMO2	334.44	-1.439	0.104001	-13.8364	1.5368e-43	2.89262e-41
MSLN	168.364	-2.16466	0.156643	-13.8191	1.95553e-43	3.62665e-41
RAB38	71.2112	-1.11781	0.0808918	-13.8186	1.96774e-43	3.6315e-41
EPHA2	735.213	-1.33269	0.0965244	-13.8068	2.32047e-43	4.26166e-41
GPR144	13.3008	-2.17697	0.157703	-13.8043	2.40138e-43	4.38896e-41
PGAM1P5	8.92487	-1.40378	0.101729	-13.7993	2.57387e-43	4.6816e-41
TP73	273.69	-1.10998	0.080538	-13.7821	3.26671e-43	5.91336e-41
ANXA8	85.2756	-1.84892	0.134391	-13.7578	4.57295e-43	8.19945e-41
DIRAS3	123.584	-1.01507	0.0739082	-13.7342	6.33313e-43	1.13019e-40
SLC26A9	11.8603	-1.94366	0.141611	-13.7253	7.16026e-43	1.26586e-40
TEPP	22.5792	-1.76082	0.128415	-13.712	8.60783e-43	1.5147e-40
PROM1	326.708	-1.98248	0.145635	-13.6126	3.36826e-42	5.87242e-40
CPAMD8	2519.16	-1.14137	0.0840337	-13.5823	5.10137e-42	8.81278e-40
CCDC8	489.568	-1.15927	0.0854106	-13.5729	5.7967e-42	9.96848e-40
FUT2	130.522	-1.38375	0.102124	-13.5497	7.95768e-42	1.36228e-39
PLBD1-AS1	13.8746	-1.52444	0.112672	-13.5299	1.04192e-41	1.77563e-39
PPARGC1A	227.941	-1.34311	0.0992809	-13.5284	1.06333e-41	1.80399e-39
RP11-344B5.2	45.2102	-1.06346	0.0786141	-13.5276	1.07511e-41	1.81583e-39
CCNI2	20.2858	-1.71843	0.127127	-13.5174	1.23448e-41	2.07574e-39
PTCHD1	196.42	-1.38718	0.102724	-13.504	1.48119e-41	2.47955e-39
ITGB8	1227.6	-1.11695	0.0828672	-13.4788	2.08493e-41	3.47486e-39
WNT10A	89.5083	-1.28314	0.0954975	-13.4364	3.70106e-41	6.11451e-39
RP11-1094H24.4	22.4292	-1.13768	0.0846768	-13.4356	3.74007e-41	6.1521e-39
CX3CL1	3828.26	-1.07987	0.0806298	-13.393	6.64754e-41	1.08873e-38
LINC01187	8.35282	-3.08334	0.230465	-13.3788	8.04535e-41	1.30635e-38
TMLHE	112.355	-1.00725	0.0755372	-13.3345	1.45883e-40	2.35863e-38
PDPN	653.122	-1.01876	0.0765269	-13.3125	1.95912e-40	3.14066e-38
FBXO17	445.312	-1.13836	0.0856601	-13.2893	2.67026e-40	4.26261e-38
FAM124A	322.583	-1.03577	0.0780457	-13.2713	3.39775e-40	5.40114e-38
HAP1	46.523	-1.16887	0.0881305	-13.2629	3.79683e-40	6.01028e-38
CLIC6	502.957	-1.19398	0.0901116	-13.25	4.51232e-40	7.0836e-38
NOS1	177.954	-1.66346	0.125601	-13.244	4.88854e-40	7.64248e-38
RP11-295M3.4	225.237	-1.79082	0.135452	-13.2211	6.6326e-40	1.02841e-37
RP11-323C15.2	31.6982	-1.44102	0.10916	-13.201	8.65815e-40	1.337e-37
FZD10	193.784	-1.11237	0.0844279	-13.1754	1.21559e-39	1.8695e-37
HSD17B13	223.29	-2.20945	0.167901	-13.1593	1.50549e-39	2.29666e-37
GSTM2	691.818	-1.23967	0.0945133	-13.1164	2.65356e-39	4.00866e-37
DMKN	607.518	-1.35721	0.103602	-13.1003	3.27934e-39	4.9233e-37
PRODH	38.5485	-1.35186	0.103343	-13.0814	4.20802e-39	6.2678e-37
TGM4	13405.3	-3.41405	0.26174	-13.0437	6.9067e-39	1.02471e-36
DRD1	71.6309	-1.34645	0.103388	-13.0233	9.02224e-39	1.33335e-36
ATP2B4	4579.47	-1.03416	0.0794756	-13.0122	1.04233e-38	1.53441e-36
KIAA1210	532.249	-1.83343	0.141215	-12.9832	1.52403e-38	2.20914e-36
IFNWP19	3.68506	-1.82414	0.140617	-12.9724	1.75478e-38	2.52429e-36
ZNF157	5.20729	-1.32705	0.102495	-12.9475	2.42768e-38	3.47903e-36
ENPP6	136.757	-1.45496	0.112398	-12.9447	2.51836e-38	3.59536e-36
CTD-2566J3.1	17.709	-2.54327	0.196895	-12.9169	3.61326e-38	5.13912e-36
FGFR2	1581.7	-1.30747	0.101415	-12.8923	4.97583e-38	7.02428e-36
BIRC5	448.384	1.32448	0.102789	12.8854	5.44126e-38	7.65276e-36
PLCH2	1064.1	-1.04074	0.0807978	-12.8808	5.77708e-38	8.09497e-36
SCN2B	82.8228	-1.33034	0.103297	-12.8787	5.93061e-38	8.27944e-36
NTRK3	222.509	-1.26748	0.0984809	-12.8703	6.61558e-38	9.20173e-36
EGOT	43.462	-2.44476	0.190083	-12.8616	7.40358e-38	1.02601e-35
LY6D	55.0878	-2.55432	0.198911	-12.8415	9.60006e-38	1.32072e-35
ERN2	117.941	-2.21252	0.172401	-12.8336	1.06375e-37	1.45814e-35
VTCN1	188.051	-1.85952	0.145116	-12.814	1.36959e-37	1.86388e-35
LINC01451	29.643	-1.59207	0.124325	-12.8057	1.52367e-37	2.06613e-35
CTC-497E21.3	8.08907	-1.72731	0.135105	-12.7849	1.99084e-37	2.67091e-35
FTOP1	17.8004	-1.02759	0.0804595	-12.7716	2.36359e-37	3.14865e-35
CCDC178	75.0269	-1.28077	0.100332	-12.7652	2.56339e-37	3.40283e-35
SNCAIP	299.188	-1.13682	0.0890872	-12.7607	2.71646e-37	3.59341e-35
CDC20P1	24.6897	-1.13938	0.0893238	-12.7557	2.8994e-37	3.80879e-35
EPHX3	51.3548	-1.37196	0.107904	-12.7146	4.9049e-37	6.39886e-35
MYHAS	2.61847	-1.83242	0.144168	-12.7103	5.18369e-37	6.73933e-35
EDN3	96.5496	-1.82983	0.143989	-12.7081	5.33458e-37	6.91175e-35
ATP6V1G3	2.58245	-3.14241	0.24738	-12.7027	5.71006e-37	7.373e-35
MIR31HG	4.89693	-1.77908	0.140115	-12.6973	6.12108e-37	7.87683e-35
WFDC2	1953.99	-1.60793	0.12666	-12.6948	6.31688e-37	8.10124e-35
INSRR	24.3189	-1.86032	0.146925	-12.6617	9.64417e-37	1.22851e-34
GCOM1	22.7592	-1.11179	0.087835	-12.6577	1.01447e-36	1.28793e-34
TK1	913.827	1.01664	0.0807625	12.588	2.45693e-36	3.10879e-34
TNS1	18616.7	-1.0378	0.082769	-12.5385	4.59634e-36	5.73905e-34
RP4-647C14.2	38.9832	-1.0147	0.0809652	-12.5325	4.9579e-36	6.17014e-34
RP11-968O1.5	10.781	-1.32637	0.105839	-12.5319	4.9923e-36	6.19258e-34
TROAP	167.969	1.25015	0.0998462	12.5208	5.74621e-36	7.10446e-34
C8orf88	84.5139	-1.14737	0.0917416	-12.5066	6.87109e-36	8.46756e-34
THSD7B	89.7719	-1.33511	0.106782	-12.5031	7.17755e-36	8.8165e-34
ORC6	113.782	1.03767	0.0829951	12.5028	7.20846e-36	8.82582e-34
AC060834.2	15.849	-1.7461	0.139882	-12.4827	9.28111e-36	1.13268e-33
FOLR1	50.0397	-1.73469	0.139054	-12.4749	1.02288e-35	1.24433e-33
TMEM252	75.9154	-1.6261	0.130402	-12.47	1.08871e-35	1.32016e-33
COL9A1	271.785	-2.01612	0.161879	-12.4545	1.32174e-35	1.59762e-33
SERPINB3	66.1145	-2.31387	0.185968	-12.4424	1.53889e-35	1.85416e-33
C2orf88	195.47	-1.29608	0.10432	-12.4242	1.93262e-35	2.32116e-33
MACC1	250.482	-1.29164	0.104005	-12.419	2.06002e-35	2.45084e-33
ACSF2	766.671	-1.04779	0.0845778	-12.3885	3.01536e-35	3.565e-33
SCGB3A1	167.358	-2.05862	0.166271	-12.3811	3.30782e-35	3.89859e-33
RP11-1081M5.1	94.0734	2.79793	0.226045	12.3778	3.44799e-35	4.05118e-33
TMPRSS11D	4.80235	-2.40737	0.194779	-12.3595	4.32759e-35	5.05326e-33
CDK1	467.425	1.20495	0.0976759	12.3362	5.78029e-35	6.70815e-33
ANGPT1	594.991	-1.20852	0.0980089	-12.3307	6.18933e-35	7.11736e-33
CDCA3	194.898	1.0064	0.0816441	12.3267	6.50854e-35	7.46175e-33
TCEAL2	518.494	-1.2837	0.104245	-12.3142	7.59314e-35	8.65275e-33
CPA1	7.19403	-1.73007	0.140786	-12.2886	1.04247e-34	1.18084e-32
MPP2	378.716	-1.05088	0.085534	-12.2861	1.07629e-34	1.2155e-32
FCGBP	1501.54	-1.66995	0.136284	-12.2535	1.60976e-34	1.80718e-32
ALDH3A1	65.0312	-1.45845	0.119326	-12.2224	2.35987e-34	2.63366e-32
RP3-439F8.1	17.031	-1.27787	0.104618	-12.2146	2.59757e-34	2.89041e-32
CLVS2	181.65	-1.49492	0.122565	-12.197	3.22576e-34	3.54768e-32
GABRP	776.48	-1.72743	0.141877	-12.1756	4.19284e-34	4.5714e-32
KRT14	1880.51	-1.76888	0.145896	-12.1242	7.86424e-34	8.4525e-32
CTD-2015G9.2	47.4042	-1.89021	0.156058	-12.1122	9.09808e-34	9.75092e-32
SPC24	189.953	1.09843	0.0907549	12.1032	1.01554e-33	1.08228e-31
NUF2	93.5799	1.15969	0.0958641	12.0972	1.09288e-33	1.16143e-31
CENPA	76.1545	1.31893	0.109148	12.0839	1.28504e-33	1.35802e-31
CDC25C	69.4623	1.17168	0.0970907	12.0679	1.56134e-33	1.64541e-31
RND2	178.145	-1.11712	0.0926961	-12.0514	1.90689e-33	1.98742e-31
GPX2	195.505	-1.65933	0.137769	-12.0444	2.077e-33	2.15877e-31
LTF	41597.6	-2.49546	0.207396	-12.0323	2.40317e-33	2.49094e-31
C16orf74	95.574	-1.12283	0.0935114	-12.0074	3.25003e-33	3.35036e-31
PTTG1	278.473	1.10636	0.0923384	11.9815	4.43961e-33	4.50305e-31
ZNF204P	309.504	-1.06793	0.089357	-11.9513	6.39396e-33	6.45074e-31
PRSS12	136.254	-1.1846	0.0992497	-11.9356	7.72219e-33	7.77004e-31
AFP	13.0107	2.55552	0.214292	11.9254	8.72368e-33	8.75446e-31
MROH7	31.794	-1.32759	0.111534	-11.903	1.14203e-32	1.14001e-30
ARHGAP40	75.1701	-1.93424	0.162554	-11.899	1.19745e-32	1.19219e-30
CLCA2	98.36	-2.18599	0.183934	-11.8847	1.4219e-32	1.41193e-30
CYP24A1	115.137	-2.07744	0.174992	-11.8717	1.66156e-32	1.63703e-30
SLC38A3	39.5798	-1.38687	0.116821	-11.8717	1.65986e-32	1.63703e-30
TNFAIP2	2708.41	-1.0982	0.0925849	-11.8616	1.87397e-32	1.84151e-30
LGALS9B	5.82773	-1.80089	0.151975	-11.8499	2.15323e-32	2.11045e-30
KRT222	27.8393	-1.69551	0.14337	-11.8261	2.86109e-32	2.77548e-30
MEIS3P2	23.5189	-1.12231	0.0949152	-11.8243	2.92252e-32	2.8206e-30
RP11-690G19.4	3.29333	-2.56668	0.217093	-11.823	2.97045e-32	2.85957e-30
SKA3	124.183	1.08338	0.0916506	11.8207	3.04955e-32	2.92827e-30
FAM151A	7.57992	-1.14869	0.0972098	-11.8166	3.20289e-32	3.06772e-30
HES6	456.992	1.26306	0.106911	11.8141	3.30171e-32	3.15438e-30
NXPE4	79.4623	-2.44312	0.206815	-11.8131	3.34172e-32	3.18457e-30
CXorf57	39.6983	-1.10479	0.0935737	-11.8066	3.60687e-32	3.42861e-30
CDCA5	319.555	1.0155	0.0861125	11.7928	4.25343e-32	4.023e-30
AURKB	138.295	1.18001	0.100061	11.7929	4.24486e-32	4.023e-30
RP11-348F1.2	6.57345	-1.26326	0.10725	-11.7787	5.02543e-32	4.6945e-30
LINC01503	169.813	-1.06134	0.0902692	-11.7575	6.4597e-32	6.01945e-30
NIPAL4	43.3932	-1.31209	0.111623	-11.7546	6.68728e-32	6.21621e-30
RP3-467K16.2	9.46479	-1.85468	0.158199	-11.7237	9.63753e-32	8.82849e-30
RP11-1081M5.3	74.5737	2.74291	0.23424	11.7098	1.1349e-31	1.03213e-29
GGT6	423.349	-1.39042	0.118764	-11.7074	1.1684e-31	1.06005e-29
BLOC1S5-TXNDC5	51.1235	1.5468	0.132216	11.699	1.28997e-31	1.16476e-29
RMDN2-AS1	18.769	-1.61209	0.137846	-11.6948	1.35456e-31	1.22017e-29
ABCC3	665.713	-1.12158	0.09612	-11.6685	1.84544e-31	1.64667e-29
RHCG	61.3159	-2.37464	0.203526	-11.6675	1.86824e-31	1.65918e-29
CERS3-AS1	7.12382	-1.59553	0.136782	-11.6647	1.92972e-31	1.70977e-29
CTD-3032H12.1	2.14949	-1.9985	0.171409	-11.6592	2.05951e-31	1.8205e-29
TMEM35	497.205	-1.32833	0.113958	-11.6563	2.13061e-31	1.87896e-29
KCNQ5	94.587	-1.13227	0.0971844	-11.6507	2.27565e-31	1.99293e-29
PRRG3	26.6597	-1.41606	0.121748	-11.6311	2.8639e-31	2.49654e-29
CXCL5	99.4446	-2.28424	0.196436	-11.6285	2.95403e-31	2.56919e-29
RARRES1	1384.86	-1.38466	0.11909	-11.627	3.00626e-31	2.60862e-29
CDKN3	120.364	1.07137	0.0923481	11.6014	4.05323e-31	3.46936e-29
MYOCD	806.944	-1.23123	0.106197	-11.5938	4.43107e-31	3.78422e-29
KCNC1	19.3907	-1.15604	0.0998441	-11.5784	5.301e-31	4.50681e-29
FAT3	238.39	-1.30885	0.113178	-11.5645	6.2324e-31	5.25146e-29
CXCL6	135.878	-1.44936	0.1254	-11.558	6.72934e-31	5.64503e-29
LPA	26.6213	-1.2242	0.105954	-11.5542	7.03377e-31	5.88736e-29
RP11-831A10.1	1.66374	-2.21871	0.192152	-11.5467	7.67347e-31	6.39451e-29
SH2D7	9.01635	-1.13456	0.0983078	-11.5409	8.20479e-31	6.82223e-29
ISM2	103.691	-1.35748	0.117938	-11.5101	1.17282e-30	9.64596e-29
GPX3	3760.61	-1.05214	0.0915072	-11.4979	1.35191e-30	1.10947e-28
KISS1R	8.19329	2.0964	0.182622	11.4795	1.67275e-30	1.36685e-28
LINC00683	16.0204	-1.13362	0.0987759	-11.4766	1.7285e-30	1.40936e-28
KIAA1644	334.75	-1.18171	0.102994	-11.4736	1.79027e-30	1.45346e-28
LNX1-AS2	1.63076	-2.14496	0.186969	-11.4723	1.81823e-30	1.473e-28
GIPR	89.7021	-1.2505	0.109098	-11.4622	2.04375e-30	1.64864e-28
RP11-624L4.1	57.6441	-1.04	0.0908198	-11.4512	2.31825e-30	1.86213e-28
HYDIN2	16.5204	-1.16973	0.102321	-11.432	2.89258e-30	2.30876e-28
MGC32805	44.4864	-1.59395	0.139447	-11.4305	2.94337e-30	2.34435e-28
TMEM246	515.316	-1.12131	0.0981973	-11.419	3.36148e-30	2.65501e-28
GABRQ	71.3612	-1.69291	0.148458	-11.4033	4.0249e-30	3.16578e-28
NLRP14	3.93408	-1.28432	0.11263	-11.403	4.03958e-30	3.17073e-28
CXCL1	346.269	-1.77395	0.155857	-11.382	5.14312e-30	3.98729e-28
RP11-155D18.13	38.3299	-1.12937	0.0996298	-11.3357	8.73716e-30	6.69135e-28
C12orf54	14.7504	-1.19909	0.105858	-11.3274	9.60639e-30	7.32739e-28
AC012360.6	21.1292	-1.26759	0.111977	-11.3201	1.0439e-29	7.94649e-28
FOXQ1	197.547	-1.28835	0.114062	-11.2952	1.38618e-29	1.04469e-27
ACOX2	348.073	-1.0659	0.0944537	-11.2849	1.5584e-29	1.1652e-27
DUOXA2	21.7389	-2.00185	0.177403	-11.2842	1.57116e-29	1.17242e-27
RP4-737E23.2	4.63227	-2.05414	0.182183	-11.2751	1.74132e-29	1.29684e-27
JPH4	596.453	-1.3101	0.116218	-11.2728	1.7873e-29	1.32847e-27
ENPP7P11	6.57891	-1.38841	0.123273	-11.2629	2.00176e-29	1.47916e-27
BMP3	99.5748	-1.55759	0.138419	-11.2527	2.24617e-29	1.65652e-27
GCSAML-AS1	8.87724	-1.7363	0.154414	-11.2445	2.46599e-29	1.81509e-27
AC097713.3	1.39963	-2.68332	0.238694	-11.2417	2.5451e-29	1.86606e-27
AC016735.2	9.19348	-1.34812	0.119941	-11.2399	2.59804e-29	1.90119e-27
CA14	101.531	-1.27268	0.113615	-11.2017	4.00167e-29	2.90586e-27
RP11-6O2.3	97.3024	-1.02278	0.0913058	-11.2017	3.99821e-29	2.90586e-27
CHST2	674.054	-1.01305	0.0904742	-11.1971	4.21245e-29	3.0414e-27
HAS3	206.776	-1.20836	0.108032	-11.1852	4.818e-29	3.45226e-27
RP11-845M18.6	5.73267	-1.37591	0.12305	-11.1817	5.0113e-29	3.58398e-27
PKMYT1	225.144	1.00829	0.0902103	11.1772	5.27566e-29	3.76593e-27
NEK2	136.532	1.29334	0.11581	11.1678	5.85974e-29	4.16713e-27
DCHS2	59.3876	-1.20998	0.108469	-11.155	6.76854e-29	4.78643e-27
CPXM1	483.525	-1.1913	0.106846	-11.1497	7.18467e-29	5.05237e-27
CDC20	316.603	1.12696	0.101124	11.1444	7.62493e-29	5.33224e-27
NPFFR1	19.0123	-1.27375	0.11471	-11.1041	1.19829e-28	8.19798e-27
C10orf55	10.3295	-1.04803	0.0944437	-11.0969	1.29915e-28	8.84006e-27
GUCY2C	29.3032	-1.14549	0.103327	-11.086	1.46665e-28	9.92627e-27
FAM212A	101.265	-1.0965	0.0990323	-11.0722	1.71238e-28	1.15481e-26
EFNB3	235.807	-1.03637	0.0936777	-11.0632	1.89254e-28	1.26951e-26
KIF18B	105.082	1.29886	0.117411	11.0625	1.90756e-28	1.27732e-26
NOS2	71.6599	-1.61165	0.145738	-11.0585	1.99445e-28	1.33314e-26
PRIMA1	277.388	-1.15262	0.104295	-11.0515	2.15513e-28	1.43548e-26
HLA-K	76.2509	-1.0044	0.0908899	-11.0508	2.17355e-28	1.4452e-26
TPX2	553.265	1.085	0.0982885	11.039	2.47898e-28	1.64251e-26
MND1	52.1619	1.03792	0.0940259	11.0387	2.48726e-28	1.64511e-26
GTSE1	148.024	1.08211	0.0980488	11.0364	2.54936e-28	1.68325e-26
GPR173	100.686	-1.04882	0.0950904	-11.0297	2.7481e-28	1.80815e-26
IQGAP3	251.609	1.17933	0.106967	11.0251	2.89055e-28	1.89858e-26
PAK3	169.697	-1.05466	0.0956666	-11.0243	2.91623e-28	1.91213e-26
GLRA4	3.028	-1.83883	0.166933	-11.0154	3.2216e-28	2.09309e-26
NGFR	966.172	-1.0358	0.0940976	-11.0077	3.5081e-28	2.27264e-26
EFNA2	13.2269	1.82211	0.165539	11.0071	3.53103e-28	2.28358e-26
FAM64A	106.258	1.03782	0.0943063	11.0048	3.62291e-28	2.339e-26
ZSCAN4	4.65172	-1.84096	0.167346	-11.0009	3.78343e-28	2.43847e-26
FGFBP1	63.322	-2.11664	0.192672	-10.9857	4.47756e-28	2.87118e-26
CBX2	310.135	1.14634	0.104471	10.9728	5.16691e-28	3.30761e-26
RP11-35J10.7	1.58322	-1.68516	0.154055	-10.9387	7.52517e-28	4.74499e-26
SLC34A1	4.07926	-1.48374	0.135951	-10.9138	9.90659e-28	6.20523e-26
WISP3	15.694	-1.01673	0.0932923	-10.8983	1.174e-27	7.32934e-26
KIF4A	261.897	1.18837	0.109188	10.8837	1.37813e-27	8.57546e-26
CTC-436P18.3	2.40435	-2.14618	0.197295	-10.878	1.46778e-27	9.11831e-26
RP11-363E6.4	47.2306	1.40243	0.129219	10.8531	1.92687e-27	1.19117e-25
GSTP1	4827.65	-1.02855	0.0947718	-10.8529	1.93198e-27	1.19238e-25
GLIS1	200.164	-1.10647	0.102173	-10.8293	2.49937e-27	1.53504e-25
RP11-510J16.5	6.87515	-1.45766	0.134627	-10.8274	2.55319e-27	1.5605e-25
MYH11	142370	-1.14249	0.105544	-10.8248	2.6252e-27	1.60192e-25
HRASLS5	41.058	-1.17576	0.108677	-10.8188	2.80508e-27	1.70893e-25
RP11-145A3.1	15.7652	-1.31117	0.12135	-10.8049	3.26277e-27	1.97821e-25
MEG3	853.32	-1.12087	0.103966	-10.7811	4.2263e-27	2.54203e-25
SEMA6D	201.179	-1.01236	0.0940837	-10.7602	5.30644e-27	3.15658e-25
CD177	3585.19	-2.01394	0.187305	-10.7522	5.78802e-27	3.43226e-25
PCDH9	186.969	-1.00544	0.0937316	-10.7268	7.61939e-27	4.46922e-25
CALML3	117.401	-1.6585	0.154827	-10.7119	8.94843e-27	5.23996e-25
PBK	121.769	1.21481	0.11374	10.6805	1.25571e-26	7.24196e-25
TREH	12.0891	-1.15487	0.108203	-10.6732	1.35866e-26	7.80003e-25
XKR5	28.566	-1.06377	0.0998371	-10.6551	1.65127e-26	9.42272e-25
WNT7A	10.9846	-1.4105	0.132436	-10.6505	1.73464e-26	9.88354e-25
SYT10	16.4151	-1.54568	0.145133	-10.6501	1.74165e-26	9.90583e-25
TAAR1	2.05951	-1.88092	0.176612	-10.65	1.74379e-26	9.90583e-25
MYBL2	415.052	1.22395	0.114928	10.6497	1.74975e-26	9.91029e-25
AIM1L	34.9432	-1.35216	0.126967	-10.6497	1.74981e-26	9.91029e-25
PCYT1B	63.6851	-1.13961	0.107014	-10.6491	1.76081e-26	9.95768e-25
FAM72D	6.81549	1.26395	0.118755	10.6434	1.87245e-26	1.05732e-24
RBMS3-AS3	7.76384	-1.06031	0.0996336	-10.6421	1.8972e-26	1.0697e-24
ZNF663P	109.333	-1.00465	0.0944321	-10.6389	1.96469e-26	1.1061e-24
MROH7-TTC4	3.54333	-1.41371	0.132887	-10.6384	1.97393e-26	1.10965e-24
RP11-85B7.2	4.87893	-1.37218	0.129109	-10.6281	2.20651e-26	1.23307e-24
RP11-675F6.3	2.1772	-1.95185	0.183695	-10.6255	2.26744e-26	1.26525e-24
CYP3A7	23.632	-1.10001	0.103806	-10.5968	3.08295e-26	1.71022e-24
HJURP	251.092	1.1269	0.106362	10.5949	3.14601e-26	1.73756e-24
PRDM12	9.25161	1.13312	0.107017	10.5883	3.3772e-26	1.86253e-24
SRD5A2	775.371	-1.24219	0.11749	-10.5727	3.98677e-26	2.1828e-24
RP11-1016B18.1	7.83053	-1.8838	0.17818	-10.5724	3.99931e-26	2.18639e-24
MYLK	28791.3	-1.04723	0.0991202	-10.5652	4.3185e-26	2.35081e-24
ADAMTS9-AS1	192.686	-1.33736	0.126959	-10.5338	6.03457e-26	3.22466e-24
ABO	373.97	-1.44128	0.136981	-10.5218	6.85781e-26	3.64911e-24
FOXH1	11.0206	1.00403	0.0955393	10.509	7.85009e-26	4.15374e-24
RNF126P1	4.08578	-1.16741	0.111111	-10.5068	8.04153e-26	4.24909e-24
RP11-23P13.6	35.1832	-1.46564	0.139564	-10.5016	8.49347e-26	4.4754e-24
TMEM74	5.4179	-1.16847	0.111313	-10.4972	8.89996e-26	4.67656e-24
NETO1	41.5265	2.5354	0.241797	10.4857	1.00529e-25	5.25321e-24
CDH18	7.83578	-1.77593	0.169394	-10.4841	1.02264e-25	5.33647e-24
RPE65	37.7599	-1.8927	0.180613	-10.4794	1.0748e-25	5.58554e-24
RP3-416H24.1	53.9333	-1.58104	0.150888	-10.4783	1.08727e-25	5.64259e-24
CTB-60B18.12	1.51766	-1.92099	0.18354	-10.4663	1.23307e-25	6.36433e-24
SLC1A6	5.84963	-1.69766	0.162237	-10.4641	1.26332e-25	6.51163e-24
ATCAY	208.9	-1.19112	0.113835	-10.4636	1.26986e-25	6.53643e-24
OXER1	109.529	-1.06935	0.102258	-10.4574	1.35482e-25	6.9548e-24
RDM1	14.9076	1.20693	0.115501	10.4496	1.47217e-25	7.52658e-24
RP11-120J1.1	9.59034	-1.00377	0.0961314	-10.4417	1.59948e-25	8.14441e-24
HCAR2	90.4205	-1.03099	0.0987452	-10.4409	1.6122e-25	8.19817e-24
RP1-37N7.1	1.88402	-2.07753	0.199041	-10.4377	1.66804e-25	8.47073e-24
NUDT8	2334.1	1.31567	0.12609	10.4344	1.72746e-25	8.74902e-24
CFB	929.773	-1.38878	0.133114	-10.433	1.75195e-25	8.83027e-24
BLACAT1	5.22401	-1.64848	0.158006	-10.433	1.75284e-25	8.83027e-24
FCER1A	133.594	-1.00196	0.0961204	-10.424	1.9274e-25	9.67101e-24
AQP5	31.155	-1.45613	0.139699	-10.4233	1.94028e-25	9.72273e-24
RP11-13K12.1	38.7709	-1.49531	0.143476	-10.422	1.96688e-25	9.84296e-24
SEZ6L	79.7172	-1.61027	0.15477	-10.4043	2.37098e-25	1.18183e-23
EMR3	10.3789	-1.23046	0.118419	-10.3908	2.73098e-25	1.35949e-23
ZNF804A	50.6202	-1.0792	0.103923	-10.3847	2.9118e-25	1.4457e-23
BMP6	525.671	1.2459	0.12021	10.3644	3.6015e-25	1.77836e-23
RP11-19G24.1	13.2432	1.57287	0.151776	10.3631	3.64963e-25	1.79787e-23
LINC01546	2.11689	-1.47541	0.142419	-10.3597	3.7829e-25	1.8611e-23
FAM111B	319.501	1.11825	0.108078	10.3466	4.33396e-25	2.12392e-23
ANO5	329	-1.08025	0.104528	-10.3346	4.91709e-25	2.39418e-23
EXO1	86.0743	1.10576	0.107068	10.3276	5.28514e-25	2.56679e-23
SCNN1G	686.702	-1.45791	0.141335	-10.3153	6.01201e-25	2.90488e-23
GPRC6A	4.07129	-2.41549	0.234229	-10.3125	6.18627e-25	2.98527e-23
SERPINB4	26.7959	-2.06344	0.200098	-10.3122	6.20817e-25	2.99202e-23
KCTD14	183.032	-1.06372	0.103257	-10.3017	6.92214e-25	3.3192e-23
TF	432.985	-1.3213	0.128372	-10.2927	7.5989e-25	3.62534e-23
KIF20A	234.753	1.08877	0.105848	10.2862	8.13383e-25	3.86107e-23
FGF10	89.3832	-1.17884	0.114756	-10.2726	9.36873e-25	4.41954e-23
DNM1P47	4.19116	-1.21926	0.118746	-10.2678	9.83931e-25	4.63575e-23
CTB-193M12.4	26.093	-1.00818	0.0982147	-10.265	1.0128e-24	4.76584e-23
TMED11P	56.2849	1.98453	0.193351	10.2638	1.02541e-24	4.81919e-23
GDF7	477.792	-1.06036	0.103454	-10.2496	1.18878e-24	5.53845e-23
RP5-1029K10.2	2.65274	-1.28536	0.125434	-10.2473	1.21733e-24	5.64401e-23
MIR205	7.11891	-2.01258	0.196579	-10.238	1.33936e-24	6.16449e-23
RP5-1184F4.7	3.68295	-1.34408	0.131331	-10.2343	1.39138e-24	6.38062e-23
PAPL	9.46502	-1.3821	0.135054	-10.2337	1.40037e-24	6.41408e-23
CENPF	610.51	1.07556	0.105113	10.2324	1.42009e-24	6.49652e-23
MELK	164.457	1.05633	0.10333	10.2229	1.56642e-24	7.10581e-23
RP11-1069G10.1	44.4842	-1.08711	0.10654	-10.2037	1.90763e-24	8.59182e-23
SEMG1	101.577	-2.9072	0.285247	-10.1919	2.15614e-24	9.65365e-23
LINC01127	3.88727	-1.36618	0.134072	-10.1899	2.19993e-24	9.83805e-23
STAC2	186.313	-1.42809	0.140192	-10.1867	2.27403e-24	1.01454e-22
NEIL3	29.3323	1.21103	0.118941	10.1818	2.39073e-24	1.0641e-22
HCAR3	13.8837	-1.39226	0.13695	-10.1661	2.80857e-24	1.23987e-22
KRT16P2	6.74244	-1.97892	0.19482	-10.1577	3.06223e-24	1.34557e-22
KRT6A	111.337	-1.73571	0.171225	-10.137	3.78589e-24	1.64824e-22
TRIM17	56.307	-1.02035	0.100752	-10.1274	4.17796e-24	1.81683e-22
UPK1A	248.552	-1.57558	0.155736	-10.117	4.64554e-24	2.01323e-22
QRFPR	4.88072	-1.6693	0.165037	-10.1147	4.75433e-24	2.05566e-22
HMX2	3.72006	-2.54217	0.251368	-10.1134	4.82039e-24	2.08185e-22
RP11-333B11.1	2.97634	-2.00633	0.198717	-10.0964	5.72894e-24	2.46019e-22
ISL2	33.2635	-1.07878	0.106918	-10.0898	6.13074e-24	2.62084e-22
CASC11	15.7671	1.05261	0.104355	10.0867	6.32408e-24	2.70044e-22
SGOL1	52.7397	1.06471	0.105606	10.0819	6.64414e-24	2.82753e-22
SAA2-SAA4	21.1031	-2.41743	0.239784	-10.0817	6.65751e-24	2.83004e-22
U1	11352.4	2.61944	0.259953	10.0766	7.01117e-24	2.9737e-22
TMEM249	62.5913	1.93329	0.191867	10.0762	7.03992e-24	2.98254e-22
BAI3	31.8722	-1.06129	0.105334	-10.0755	7.09191e-24	3.00121e-22
EPGN	4.48631	-1.6966	0.168585	-10.0638	7.98903e-24	3.35459e-22
MYO3A	7.4207	-1.41748	0.141093	-10.0464	9.53051e-24	3.97954e-22
RP11-1036E20.9	2.059	-1.852	0.184411	-10.0428	9.88427e-24	4.11841e-22
CTD-2201G3.1	2.92292	-1.14321	0.11386	-10.0405	1.0113e-23	4.20907e-22
FABP5	2327.33	1.71128	0.170476	10.0382	1.03529e-23	4.29945e-22
RP11-416L21.2	1.3669	-2.24433	0.223606	-10.037	1.04802e-23	4.34756e-22
RP11-280K24.4	2.3341	-1.36586	0.136379	-10.0152	1.30667e-23	5.36175e-22
AC124861.1	1.06905	-1.81797	0.181599	-10.0109	1.36485e-23	5.57026e-22
COL23A1	203.346	-1.02782	0.102964	-9.98226	1.82258e-23	7.36686e-22
DLGAP1-AS5	16.176	-1.41998	0.142403	-9.97158	2.02965e-23	8.17762e-22
CYP27C1	21.0608	-1.02657	0.103056	-9.96127	2.25159e-23	9.04293e-22
NCAPH	155.288	1.00102	0.100663	9.94422	2.67265e-23	1.06548e-21
B3GALT2	140.645	-1.08043	0.108826	-9.92804	3.14377e-23	1.24412e-21
TGM5	16.8404	-1.37634	0.138812	-9.91511	3.57867e-23	1.40887e-21
IP6K3	116.627	-1.40352	0.141679	-9.90635	3.9067e-23	1.53481e-21
ESPL1	145.447	1.01274	0.102355	9.89436	4.40398e-23	1.72124e-21
RP11-481A20.10	11.5409	-1.19737	0.121221	-9.87756	5.20854e-23	2.019e-21
LGR6	211.775	-1.41284	0.143081	-9.8744	5.37525e-23	2.07724e-21
KRT7	2796.69	-1.41072	0.142946	-9.86892	5.67719e-23	2.19168e-21
KRT17P1	2.18894	-1.72085	0.174442	-9.86488	5.91036e-23	2.27938e-21
DNM1P46	9.05578	-1.079	0.109572	-9.84743	7.03215e-23	2.70099e-21
ATP6V0D2	36.229	-1.3	0.132309	-9.82547	8.74608e-23	3.32553e-21
CTD-2196E14.8	1.23661	-2.38073	0.242432	-9.82019	9.21685e-23	3.4905e-21
RP6-109B7.5	13.4296	1.071	0.109239	9.8042	1.07999e-22	4.06156e-21
UGT2B15	83.6557	2.10213	0.214561	9.79736	1.15571e-22	4.32912e-21
CCDC129	4.4091	-1.57216	0.160618	-9.78818	1.26547e-22	4.72156e-21
MIR27B	4.19622	-1.70337	0.17424	-9.77601	1.4272e-22	5.28331e-21
TBX10	94.7004	1.8552	0.189819	9.77348	1.46338e-22	5.40663e-21
MSMB	88463	-1.45358	0.148949	-9.75895	1.68892e-22	6.19156e-21
ZNF750	394.177	-1.15196	0.11818	-9.74751	1.89057e-22	6.90403e-21
RP11-119D9.1	5.11698	-1.23691	0.126996	-9.73977	2.04024e-22	7.4291e-21
RELN	1121.87	1.3536	0.139147	9.72784	2.29409e-22	8.31343e-21
RP11-131H24.4	4.9327	-1.11433	0.114912	-9.69724	3.0977e-22	1.11297e-20
SYNM	11517.2	-1.01377	0.104694	-9.68325	3.55247e-22	1.27153e-20
RP5-884C9.2	7.50105	-1.07512	0.111099	-9.67722	3.76841e-22	1.345e-20
GATA3-AS1	10.5126	-1.4739	0.152315	-9.67661	3.79077e-22	1.35171e-20
FMO6P	5.01315	-1.49033	0.154157	-9.66763	4.13839e-22	1.46736e-20
CTD-2280E9.1	2.93467	-1.78963	0.185404	-9.6526	4.79249e-22	1.69294e-20
KRT42P	21.9656	-1.26313	0.130913	-9.64861	4.98256e-22	1.7568e-20
C10orf99	4.43669	-2.3182	0.240297	-9.64724	5.04982e-22	1.77886e-20
SAA2	156.31	-2.02341	0.210073	-9.63195	5.86071e-22	2.06067e-20
RP11-619L19.1	1.5742	-1.98728	0.206371	-9.62964	5.99417e-22	2.10564e-20
LRP1B	52.3695	-1.21519	0.126243	-9.6258	6.22202e-22	2.18365e-20
MAS1	7.17012	-1.33228	0.138525	-9.61762	6.73723e-22	2.35791e-20
ATP1A2	1500.15	-1.15081	0.119743	-9.61068	7.2074e-22	2.51084e-20
CYP2W1	57.1379	-1.30476	0.135773	-9.60984	7.2661e-22	2.52896e-20
SDR16C5	16.7146	-1.30421	0.135812	-9.60302	7.76385e-22	2.68491e-20
DEPDC1B	100.738	1.03976	0.108302	9.60057	7.95012e-22	2.74682e-20
AC007381.3	1.59201	-1.67721	0.17478	-9.59609	8.3033e-22	2.86362e-20
FLNC	12214.3	-1.06771	0.111454	-9.57979	9.72398e-22	3.3293e-20
AC004231.2	4.2903	-1.40604	0.146838	-9.57546	1.01402e-21	3.46867e-20
RP11-429J17.5	4.30297	1.88277	0.196862	9.56388	1.13425e-21	3.84861e-20
UGT2B28	5.44767	1.92223	0.201157	9.55585	1.22571e-21	4.14779e-20
KRT223P	9.01554	2.02108	0.211569	9.55279	1.26248e-21	4.26459e-20
CLEC18B	23.3614	1.01004	0.105781	9.54841	1.31704e-21	4.43552e-20
DEFB1	182.761	-1.46978	0.153968	-9.54601	1.34785e-21	4.5287e-20
RP11-348F1.3	5.33575	-1.02158	0.10727	-9.52346	1.67513e-21	5.56522e-20
RP5-1024C24.1	40.2165	-1.13462	0.119139	-9.52344	1.67546e-21	5.56522e-20
CLDN16	16.3826	-1.14275	0.120257	-9.50263	2.04649e-21	6.73844e-20
RP11-434D2.11	2.16912	-2.10755	0.22208	-9.49004	2.30951e-21	7.56499e-20
ADRA1A	170.307	-1.1844	0.124892	-9.48335	2.46246e-21	8.03124e-20
SAA1	549.234	-1.87747	0.198185	-9.47329	2.71165e-21	8.82113e-20
RP4-616B8.4	10.0745	1.15925	0.122372	9.47311	2.71644e-21	8.82914e-20
RP11-30K9.5	5.887	-1.01791	0.107516	-9.46756	2.86446e-21	9.2863e-20
RP11-283G6.5	3.04667	-1.51651	0.160239	-9.46403	2.9629e-21	9.57262e-20
CTC-296K1.4	115.149	-1.06001	0.112182	-9.44905	3.41908e-21	1.09436e-19
ASPA	109.27	-1.06591	0.112844	-9.44587	3.52462e-21	1.12624e-19
RP3-453C12.15	16.1527	-1.37866	0.146426	-9.41538	4.71352e-21	1.48235e-19
SLC34A2	301.766	-1.71509	0.182483	-9.3986	5.52945e-21	1.73032e-19
SLITRK6	317.823	-1.04823	0.111601	-9.39261	5.8532e-21	1.82559e-19
RP11-1166P10.1	5.3769	-1.05555	0.112393	-9.39159	5.91005e-21	1.8418e-19
ERVV-1	4.88238	-1.52151	0.162245	-9.37788	6.73136e-21	2.08232e-19
RBFOX3	567.174	-1.2368	0.132068	-9.36486	7.61523e-21	2.34424e-19
RP11-16P20.4	4.75443	-1.09192	0.116715	-9.35538	8.32989e-21	2.55178e-19
HOXD12	12.1989	-1.32186	0.14132	-9.35365	8.46761e-21	2.59187e-19
RP3-395M20.12	248.749	1.04201	0.111517	9.344	9.27625e-21	2.8348e-19
FREM2	398.542	-1.09607	0.11739	-9.33696	9.91397e-21	3.01508e-19
LGALS9C	6.65645	-1.41722	0.152093	-9.31811	1.18434e-20	3.57029e-19
LINC00640	4.75801	-1.03739	0.111404	-9.31191	1.25559e-20	3.76415e-19
CKAP2L	90.4076	1.03014	0.110664	9.30871	1.2939e-20	3.86745e-19
MCF2	21.0458	-1.06146	0.114223	-9.29289	1.50159e-20	4.46266e-19
CXCL2	467.996	-1.64086	0.176589	-9.292	1.51411e-20	4.49281e-19
IFNE	3.59946	-1.48234	0.159553	-9.29061	1.53409e-20	4.53888e-19
RP4-673D20.3	2.78531	-1.04226	0.112185	-9.29058	1.53443e-20	4.53888e-19
RP11-666A8.9	1.74484	-1.6561	0.178317	-9.28741	1.58085e-20	4.67252e-19
IL21-AS1	4.33792	-1.59984	0.172332	-9.28344	1.64093e-20	4.835e-19
KRT17	8036.1	-1.34682	0.145121	-9.28065	1.68444e-20	4.95548e-19
CYP4F22	66.1831	-1.35228	0.145858	-9.2712	1.84069e-20	5.39417e-19
HTR1B	3.55265	-1.45513	0.156997	-9.26851	1.88763e-20	5.51464e-19
ALB	249.452	1.84821	0.199495	9.26445	1.96091e-20	5.7155e-19
FAM72C	3.91361	1.27382	0.137637	9.25489	2.14454e-20	6.22673e-19
SLCO4C1	6.83744	-1.44573	0.156219	-9.25454	2.15159e-20	6.24242e-19
SLITRK2	40.6445	-1.28971	0.139433	-9.24969	2.2515e-20	6.51131e-19
INMT-FAM188B	6.28178	-1.12022	0.121158	-9.24593	2.33213e-20	6.73009e-19
PGM5-AS1	1660.69	-1.80931	0.195842	-9.23862	2.49696e-20	7.17837e-19
RP11-404E16.1	6.52524	-1.24689	0.135238	-9.22001	2.97065e-20	8.44393e-19
RP11-1220K2.2	11.3598	-1.57778	0.171132	-9.21967	2.98004e-20	8.46426e-19
GALNT9	27.558	-1.06592	0.115743	-9.20942	3.27907e-20	9.27182e-19
AF001548.6	25.9474	-1.0593	0.115081	-9.20481	3.4229e-20	9.65688e-19
RP11-363E6.3	34.8814	1.15899	0.125927	9.20373	3.45731e-20	9.73218e-19
KRT17P6	1.14421	-1.81493	0.197508	-9.18914	3.95993e-20	1.10893e-18
PGM5	6187.56	-1.03006	0.112179	-9.18228	4.22069e-20	1.17499e-18
MIR221	3.36821	-1.74202	0.190029	-9.16712	4.85842e-20	1.34265e-18
RP11-895M11.2	3.6989	1.11872	0.122123	9.16058	5.16174e-20	1.42232e-18
HPDL	46.1954	-1.05742	0.115574	-9.1493	5.73017e-20	1.5698e-18
KRT87P	18.8571	-1.1715	0.128216	-9.13693	6.4249e-20	1.75378e-18
RP11-83M16.6	3.20437	-1.67218	0.183245	-9.12537	7.14907e-20	1.93747e-18
RP11-190C22.8	7.29429	1.17156	0.128394	9.12473	7.1914e-20	1.94755e-18
COL11A1	68.4817	1.59471	0.175057	9.10964	8.26544e-20	2.22725e-18
AOC1	1146.65	-1.92371	0.21142	-9.09899	9.11761e-20	2.44123e-18
KRT16P5	1.33709	-1.94411	0.213709	-9.09704	9.28266e-20	2.48192e-18
ATP1A4	17.6133	-1.1305	0.124358	-9.09067	9.84332e-20	2.62255e-18
SOGA3	44.1011	-1.27445	0.140242	-9.0875	1.01346e-19	2.69825e-18
RP11-492E3.2	35.1935	-1.10948	0.122122	-9.08504	1.03659e-19	2.75789e-18
RP11-566K19.6	24.7552	-1.19872	0.13202	-9.07989	1.08686e-19	2.88556e-18
KRT16P6	19.8361	-1.64602	0.18134	-9.07698	1.11626e-19	2.95946e-18
ATOH7	8.61178	1.03663	0.114247	9.07358	1.15173e-19	3.05136e-18
AC012307.2	1.74257	-2.9036	0.320085	-9.07135	1.17555e-19	3.1101e-18
FBN3	66.0022	-1.01378	0.111963	-9.05463	1.37026e-19	3.61261e-18
SLC2A4	529.924	-1.03452	0.114266	-9.05364	1.38286e-19	3.64075e-18
CPHL1P	46.1101	1.25759	0.139025	9.04578	1.48599e-19	3.89602e-18
CASP1P2	6.58906	-1.18751	0.13128	-9.04562	1.4882e-19	3.89819e-18
RP11-19G24.3	28.4122	1.37684	0.152212	9.04557	1.48888e-19	3.89819e-18
RP5-1139B12.4	4.67187	-1.23565	0.137035	-9.01706	1.93202e-19	4.96227e-18
CPNE6	132.762	-1.51942	0.168562	-9.014	1.98678e-19	5.09599e-18
SYT8	31.9537	-1.40377	0.155988	-8.99922	2.27321e-19	5.7681e-18
CP	1431.3	-1.28926	0.143337	-8.9946	2.37091e-19	5.99189e-18
KLK14	266.99	1.57354	0.175188	8.98201	2.65863e-19	6.69222e-18
KCNMB2	122.09	1.69842	0.189224	8.97573	2.81487e-19	7.06669e-18
CRIP3	68.7836	-1.06734	0.119024	-8.96746	3.03441e-19	7.59264e-18
RP11-88I18.3	5.77819	-1.30964	0.146049	-8.9671	3.04413e-19	7.61193e-18
TRPC3	9.42608	-1.03781	0.115959	-8.94987	3.55909e-19	8.84699e-18
RP11-20I20.4	888.332	1.39365	0.155803	8.94495	3.72121e-19	9.23178e-18
DGKK	9.45248	1.74293	0.194981	8.93898	3.92761e-19	9.7247e-18
FABP5P7	21.3722	1.73811	0.19461	8.93124	4.21278e-19	1.03832e-17
ADAM7	193.078	2.04751	0.229284	8.93003	4.25881e-19	1.04898e-17
FOXG1	3.69582	3.29911	0.369503	8.92851	4.31782e-19	1.06144e-17
CPNE7	490.12	1.19459	0.133847	8.92501	4.45674e-19	1.09346e-17
FGD5P1	5.02795	-1.02428	0.114819	-8.92084	4.62751e-19	1.13389e-17
SLC45A2	418.251	1.61655	0.181361	8.91344	4.94743e-19	1.20759e-17
CTD-2270F17.1	5.93016	-1.00423	0.112754	-8.90641	5.27106e-19	1.28409e-17
C20orf166-AS1	115.182	-1.02161	0.114789	-8.89987	5.59107e-19	1.35855e-17
SLC22A10	59.6845	1.6084	0.180801	8.896	5.78961e-19	1.40499e-17
EFCAB1	135.325	-1.03415	0.116268	-8.89449	5.86903e-19	1.42244e-17
RP11-310P5.1	5.93774	1.38575	0.155967	8.8849	6.3976e-19	1.54166e-17
CD177P1	23.5354	-2.04129	0.229832	-8.88163	6.58871e-19	1.58368e-17
RP11-526F3.1	2.40829	-1.48069	0.166902	-8.87162	7.20922e-19	1.72515e-17
IGF1	712.48	1.2776	0.144377	8.84905	8.82651e-19	2.09363e-17
LINC00890	686.955	-1.3026	0.147274	-8.84479	9.16968e-19	2.16823e-17
WI2-85898F10.2	32.2323	1.096	0.123927	8.84389	9.24445e-19	2.18318e-17
SUPT20HL1	1.85111	-1.29055	0.14599	-8.84001	9.57102e-19	2.25748e-17
SULT1C2P1	28.4837	-1.43345	0.162164	-8.83954	9.61108e-19	2.26411e-17
IZUMO2	4.04379	-1.3818	0.156388	-8.83574	9.94339e-19	2.33948e-17
CTC-458G6.2	3.06256	-1.39912	0.158518	-8.82626	1.08237e-18	2.5387e-17
RP4-697K14.15	10.0417	1.06333	0.120512	8.82347	1.10971e-18	2.59479e-17
RP11-128A17.2	6.03083	-1.42739	0.161846	-8.81946	1.15013e-18	2.68431e-17
KRTAP5-AS1	31.4895	1.1454	0.130027	8.8089	1.26383e-18	2.9334e-17
MUC21	4.28556	-2.53347	0.287645	-8.80763	1.27824e-18	2.95959e-17
RP11-83M16.3	3.53698	-1.47357	0.16731	-8.80739	1.28095e-18	2.96406e-17
OR2I1P	214.389	-1.09219	0.124287	-8.78766	1.52713e-18	3.50582e-17
CERS1	150.729	1.10587	0.1259	8.7837	1.5818e-18	3.6116e-17
PCDH11Y	7.63366	-1.01662	0.115798	-8.77931	1.64488e-18	3.75336e-17
STAC	286.889	-1.16802	0.133236	-8.76653	1.84263e-18	4.18441e-17
PDK4	3878.11	-1.03607	0.118324	-8.75625	2.01858e-18	4.56206e-17
RP11-770E5.1	3.32228	-1.0484	0.119787	-8.7522	2.09226e-18	4.71732e-17
NCCRP1	60.521	-1.14311	0.130739	-8.74347	2.26062e-18	5.08479e-17
IL36RN	18.1184	1.82013	0.208521	8.72878	2.57433e-18	5.74939e-17
EIF4A2P1	2.42219	-1.11763	0.128072	-8.72663	2.62369e-18	5.84928e-17
RP5-968J1.1	1.43809	-1.41996	0.162798	-8.72224	2.72747e-18	6.06634e-17
RP11-475O23.2	2.20668	-1.37408	0.157566	-8.72069	2.76514e-18	6.14651e-17
LINC01564	5.63114	-1.07746	0.1244	-8.66119	4.66854e-18	1.01218e-16
P2RX1	346.44	-1.03724	0.11979	-8.65885	4.76567e-18	1.03264e-16
LGALS7B	5.51014	-1.49168	0.172315	-8.65673	4.85495e-18	1.05018e-16
RP11-35J10.6	1.24076	-1.61698	0.186851	-8.65385	4.97924e-18	1.07461e-16
RP5-827E24.1	4.01404	-1.18031	0.136856	-8.62446	6.43973e-18	1.37414e-16
SVOPL	13.4919	-1.01864	0.118179	-8.61953	6.72283e-18	1.43132e-16
RP11-573G6.10	1.94044	1.47766	0.171662	8.60796	7.43704e-18	1.57716e-16
CASP14	12.6334	-1.62767	0.18936	-8.59564	8.27986e-18	1.74806e-16
RP11-379F12.4	1.08871	-1.85264	0.215706	-8.58875	8.79236e-18	1.85212e-16
CCDC83	19.693	1.22494	0.143023	8.56466	1.08399e-17	2.26955e-16
CEACAM6	212.869	-1.19481	0.139569	-8.56074	1.12142e-17	2.34271e-16
MUC15	74.0595	-1.216	0.142202	-8.5512	1.21813e-17	2.53635e-16
KLK12	770.788	1.66449	0.194683	8.54972	1.23384e-17	2.56765e-16
SERPINB13	6.89755	-1.7046	0.199735	-8.53434	1.40956e-17	2.90644e-16
PGM5P4	13.0149	-1.03358	0.121108	-8.53433	1.4097e-17	2.90644e-16
RP11-543N12.1	1.01937	-2.2342	0.261793	-8.53421	1.41111e-17	2.90776e-16
ID1	2499.05	-1.00472	0.117774	-8.53092	1.45192e-17	2.98859e-16
DOC2GP	54.8474	1.19119	0.139675	8.52826	1.48564e-17	3.05303e-16
LIPF	20.6552	4.27228	0.501561	8.51797	1.62373e-17	3.31877e-16
FUT3	25.5619	-1.21151	0.142251	-8.51668	1.64195e-17	3.35421e-16
BANK1	2233.01	1.25875	0.147817	8.51565	1.65663e-17	3.38236e-16
RP11-1081M5.2	17.1232	1.81825	0.213817	8.50377	1.83526e-17	3.72897e-16
BEX1	116.769	-1.23167	0.145048	-8.49147	2.04031e-17	4.12345e-16
IGSF1	98.0073	-1.24729	0.146887	-8.49149	2.04007e-17	4.12345e-16
HLA-V	30.0997	-1.22687	0.144495	-8.49077	2.0528e-17	4.14649e-16
RP3-513G18.2	1.5292	-1.73451	0.204284	-8.49068	2.0544e-17	4.1475e-16
MIR148A	10.4362	1.00567	0.1187	8.47232	2.40554e-17	4.81019e-16
ASCL3	1.63523	-1.89056	0.223258	-8.46801	2.49611e-17	4.98077e-16
RP11-20I20.2	9.45995	1.39796	0.16509	8.46788	2.4991e-17	4.9841e-16
ENPP3	396.405	1.13018	0.133684	8.45408	2.81285e-17	5.5892e-16
FAM9B	6.86066	-1.00395	0.118776	-8.45242	2.85332e-17	5.65369e-16
CCR9	3.34396	-1.00917	0.119438	-8.44932	2.92997e-17	5.79757e-16
RP11-399H11.2	1.23737	-1.73261	0.205634	-8.42568	3.58647e-17	7.03771e-16
FOXI2	6.81858	-1.25031	0.148493	-8.41998	3.76559e-17	7.37009e-16
GLYATL1P2	26.2369	1.69869	0.201784	8.41838	3.81727e-17	7.4558e-16
RAD51AP2	3.51352	-1.40558	0.167774	-8.37779	5.39319e-17	1.03581e-15
ANKRD30B	9.22766	1.74717	0.20921	8.35127	6.75324e-17	1.28068e-15
SMIM21	4.04488	2.0033	0.240004	8.34694	7.00513e-17	1.32446e-15
CAPN8	96.1039	-1.09453	0.131173	-8.34413	7.17422e-17	1.35238e-15
ZP1	83.2106	1.17493	0.140827	8.34307	7.23893e-17	1.3639e-15
IL22RA2	6.45433	-1.5913	0.190906	-8.3355	7.71688e-17	1.44818e-15
VIP	17.1608	1.51631	0.182071	8.32814	8.21229e-17	1.53279e-15
PRSS45	12.4239	-1.15503	0.139086	-8.30442	1.00307e-16	1.8639e-15
RP1-309I22.2	68.6334	-1.00485	0.121118	-8.29647	1.0725e-16	1.9861e-15
OSTN-AS1	4.92685	2.02491	0.244194	8.29221	1.11163e-16	2.05053e-15
JAKMIP1	211.898	-1.04037	0.125567	-8.28532	1.17788e-16	2.1685e-15
RP11-803B1.2	2.12366	-1.28015	0.154574	-8.28181	1.21317e-16	2.23131e-15
AC003682.17	1.46969	-1.58504	0.191498	-8.27704	1.26273e-16	2.3202e-15
AKAP17BP	1.6663	-1.5552	0.187947	-8.27467	1.28812e-16	2.3657e-15
KRT17P3	7.54848	-1.85983	0.224764	-8.27461	1.28879e-16	2.36579e-15
RP11-113C12.4	2.89351	-1.02643	0.124105	-8.27059	1.33295e-16	2.43856e-15
RPS26P47	9.50563	1.41326	0.170986	8.26536	1.39277e-16	2.53453e-15
SOSTDC1	66.134	-1.07227	0.12975	-8.26417	1.40671e-16	2.55866e-15
HTR3C	4.11253	-1.43448	0.173694	-8.25868	1.47289e-16	2.66876e-15
RP11-541E12.1	3.2825	-1.04469	0.126739	-8.2428	1.68222e-16	3.0292e-15
RP11-1143G9.5	46.4041	1.41636	0.172035	8.23301	1.82565e-16	3.27191e-15
SPIB	157.389	-1.22703	0.149095	-8.22988	1.87403e-16	3.35383e-15
AC105053.3	2.17711	-1.15498	0.140374	-8.22786	1.90584e-16	3.40915e-15
SGK1	5101.08	-1.05421	0.128141	-8.227	1.91967e-16	3.43066e-15
RP11-219B4.5	3.81471	1.27222	0.154728	8.22231	1.99617e-16	3.56319e-15
RP11-379F4.1	2.08904	-1.27158	0.15489	-8.20955	2.22025e-16	3.94175e-15
LEFTY1	22.7853	-1.04826	0.127723	-8.2073	2.2621e-16	4.00852e-15
PCAT1	288.475	1.08448	0.132446	8.18808	2.65418e-16	4.66398e-15
MIR143	5.33766	-1.20145	0.147015	-8.17231	3.02538e-16	5.29168e-15
AKR1D1	6.63046	1.69449	0.207803	8.1543	3.51217e-16	6.07294e-15
RBFOX1	38.9211	-1.249	0.153456	-8.13917	3.97991e-16	6.85352e-15
RNA5SP154	0.521067	-1.60148	0.197058	-8.12695	4.4021e-16	7.54962e-15
WI2-85898F10.1	24.7739	1.11247	0.136944	8.12354	4.52772e-16	7.751e-15
SLC15A1	145.667	-1.29864	0.159895	-8.12186	4.59111e-16	7.85241e-15
RP11-83M16.4	5.44127	-1.51702	0.186878	-8.11774	4.74939e-16	8.11214e-15
GNG13	58.3814	1.27818	0.157666	8.10684	5.19529e-16	8.82197e-15
FAM57B	23.2412	1.02785	0.126797	8.10626	5.22012e-16	8.86015e-15
ADCYAP1R1	59.2685	-1.00613	0.124246	-8.09787	5.59289e-16	9.46737e-15
PROK1	199.169	-1.27165	0.157034	-8.09791	5.59134e-16	9.46737e-15
LINC00284	5.93484	-1.02135	0.126142	-8.09682	5.64126e-16	9.54498e-15
MIR23B	2.12749	-1.59744	0.19746	-8.08998	5.96744e-16	1.00519e-14
RP11-206M11.7	122.688	1.52108	0.188027	8.0897	5.98134e-16	1.00709e-14
CYP26A1	7.60426	1.53073	0.189244	8.08864	6.0336e-16	1.01453e-14
AC011239.1	2.24215	-1.28579	0.158979	-8.08784	6.07317e-16	1.02073e-14
RP5-1120P11.1	11.8526	1.15462	0.142839	8.08338	6.29985e-16	1.05648e-14
CH17-360D5.3	9.5345	-1.30219	0.161157	-8.08027	6.46242e-16	1.08183e-14
SLC35D3	4.2262	-1.23463	0.152868	-8.07643	6.6689e-16	1.11294e-14
RP11-685G9.2	1.11994	-1.80245	0.22393	-8.04919	8.33461e-16	1.37696e-14
VGLL1	56.2446	-1.16542	0.144819	-8.04745	8.45338e-16	1.39536e-14
DCAF12L1	6.06195	-1.23822	0.153868	-8.04728	8.46577e-16	1.39678e-14
RP11-80H8.4	4.09761	-1.14855	0.142805	-8.0428	8.78097e-16	1.44502e-14
CTD-2620I22.3	5.02899	-1.05256	0.130875	-8.0425	8.80239e-16	1.44792e-14
NAALADL2-AS2	8.43009	1.77616	0.220981	8.03761	9.16065e-16	1.50227e-14
AC069513.4	6.86961	1.06019	0.132009	8.03125	9.64826e-16	1.57745e-14
MIR23A	5.37674	-1.61824	0.201846	-8.01718	1.082e-15	1.75839e-14
ARHGDIG	213.339	1.1942	0.149274	8.00006	1.24358e-15	2.01234e-14
RP11-381P6.1	8.81605	1.2102	0.151347	7.99621	1.2831e-15	2.07274e-14
BPIFA4P	4.61223	2.18488	0.273453	7.98999	1.34949e-15	2.17534e-14
KRT74	1.54483	-1.59648	0.200432	-7.96518	1.64983e-15	2.62702e-14
AMH	120.151	1.37022	0.172057	7.96372	1.66946e-15	2.65493e-14
KY	31.942	-1.12123	0.140806	-7.96296	1.6797e-15	2.6701e-14
GSTA2	17.5764	-1.69424	0.212881	-7.95864	1.73934e-15	2.75793e-14
RP3-388N13.5	5.43122	1.18607	0.149118	7.9539	1.80725e-15	2.86322e-14
RP11-357H14.17	4.32292	-1.18282	0.148818	-7.94807	1.8944e-15	2.99502e-14
CH17-408M7.1	3.8469	-1.05941	0.13335	-7.94462	1.94792e-15	3.07707e-14
RP11-441F2.5	2.85126	-1.10307	0.138983	-7.93677	2.07517e-15	3.26716e-14
SLC5A5	20.6785	-1.24994	0.157974	-7.9123	2.5267e-15	3.93062e-14
LIX1	76.4541	-1.33488	0.168931	-7.90193	2.7462e-15	4.25284e-14
CTD-2325B11.1	2.04437	-1.48717	0.188263	-7.89941	2.8023e-15	4.33618e-14
RP11-468N14.13	4.52639	-1.40259	0.177867	-7.8856	3.13018e-15	4.80664e-14
KRT16	154.584	-1.27986	0.162376	-7.88205	3.22046e-15	4.93279e-14
SUPT20HL2	1.37529	-1.4443	0.183262	-7.88109	3.24534e-15	4.96888e-14
AMELY	9.44073	1.09152	0.138553	7.87804	3.32544e-15	5.0874e-14
SERPINA3	14947.7	-1.88455	0.239401	-7.87193	3.49216e-15	5.33168e-14
FABP5P11	1.48788	1.73342	0.220388	7.86531	3.68187e-15	5.60773e-14
LINC00970	0.819078	-1.93298	0.245805	-7.86389	3.72394e-15	5.66725e-14
IL1B	121.897	-1.05885	0.134732	-7.85888	3.87586e-15	5.88188e-14
CCK	396.578	-1.53622	0.195725	-7.84885	4.1988e-15	6.33891e-14
GPC5-AS1	153.002	1.96708	0.251012	7.83658	4.62966e-15	6.96438e-14
MIR27A	4.45128	-1.72758	0.220541	-7.8334	4.74869e-15	7.1236e-14
RP4-710M16.2	7.87183	1.14637	0.14645	7.82773	4.96771e-15	7.44036e-14
RP11-326N17.2	5.0886	-1.15526	0.147757	-7.81864	5.33974e-15	7.96061e-14
MRPL40P1	2.67713	1.02428	0.131028	7.81727	5.39811e-15	8.03726e-14
AKR1C3	371.241	1.0285	0.131581	7.81654	5.42955e-15	8.08089e-14
RP11-646J21.3	2.49836	-2.07282	0.265319	-7.81258	5.6029e-15	8.31599e-14
LINC00930	214.786	1.05615	0.135314	7.80515	5.94313e-15	8.78649e-14
FABP5P1	4.44364	1.66859	0.214224	7.78902	6.75335e-15	9.94935e-14
SLC7A14	10.5639	-1.20178	0.154443	-7.78142	7.17174e-15	1.05329e-13
LA16c-349E10.1	6.8159	1.2366	0.158939	7.78031	7.23466e-15	1.0613e-13
LEMD1	3.96409	-1.28627	0.165396	-7.77689	7.43288e-15	1.08743e-13
RP4-738P15.1	1.30076	-1.26631	0.163126	-7.7628	8.30741e-15	1.21022e-13
RP11-26P13.2	1.63197	-1.15791	0.149284	-7.75646	8.73356e-15	1.26839e-13
RP11-685B14.3	1.38308	-1.56659	0.201979	-7.75619	8.75161e-15	1.26955e-13
CPS1	182.678	-1.36959	0.176625	-7.75422	8.88884e-15	1.2865e-13
EMX2OS	44.7771	-1.1781	0.151972	-7.75206	9.04121e-15	1.30705e-13
TRGV2	13.9087	-1.20932	0.15602	-7.75105	9.11329e-15	1.31546e-13
ZP2	2.6225	-1.40589	0.181551	-7.74375	9.65248e-15	1.3917e-13
CCKBR	26.0102	-1.2149	0.156894	-7.74342	9.67801e-15	1.39485e-13
IGHV2-70	835.179	-2.37476	0.306949	-7.73667	1.02058e-14	1.46756e-13
DMRT2	5.01953	-1.4446	0.186884	-7.7299	1.07628e-14	1.54297e-13
CXCL17	306.944	-1.32253	0.171115	-7.72885	1.08519e-14	1.55397e-13
LGI1	38.952	1.481	0.191911	7.71715	1.18962e-14	1.69582e-13
AC092535.3	16.7688	1.00822	0.130746	7.71126	1.24578e-14	1.77386e-13
PTCHD1-AS	2.7833	-1.04001	0.134913	-7.7088	1.27005e-14	1.80503e-13
LCN2	2875.17	-1.37571	0.17888	-7.6907	1.46338e-14	2.06428e-13
RP11-359J6.1	7.31636	1.36204	0.177229	7.68521	1.52745e-14	2.14912e-13
GLP1R	25.5118	1.53412	0.199868	7.67565	1.64582e-14	2.30531e-13
C5orf66-AS1	10.2229	-1.52097	0.198165	-7.67526	1.65086e-14	2.31151e-13
UNC5A	845.674	1.5403	0.200915	7.66641	1.76875e-14	2.46562e-13
NLRP9	36.3767	-1.44289	0.188453	-7.65651	1.9106e-14	2.64581e-13
RP11-13K12.5	48.6845	-1.16147	0.151835	-7.64956	2.01662e-14	2.78448e-13
PPAPDC1A	138.142	1.02468	0.134346	7.62715	2.39993e-14	3.28259e-13
SLC7A13	14.7292	1.16312	0.152501	7.62697	2.4033e-14	3.28482e-13
RP11-472K17.3	2.68385	-1.25369	0.164469	-7.62266	2.48508e-14	3.38926e-13
RP11-10N16.3	0.937359	-1.45427	0.190793	-7.62225	2.49301e-14	3.39762e-13
FAM71F1	8.0602	1.10358	0.144856	7.61851	2.56623e-14	3.49238e-13
SLC46A2	5.76788	-1.0734	0.140939	-7.61604	2.61581e-14	3.55601e-13
S100A2	430.986	-1.12545	0.147777	-7.61585	2.61957e-14	3.55884e-13
RP3-431C21.1	18.4652	2.68769	0.353163	7.61035	2.7335e-14	3.70669e-13
RP11-475A13.1	11.5861	-1.27576	0.168474	-7.57242	3.66326e-14	4.88172e-13
CTC-276P9.4	1.62236	-1.23877	0.163759	-7.56456	3.89174e-14	5.16275e-13
CCL20	79.1243	-1.18713	0.157068	-7.55808	4.09068e-14	5.41128e-13
CTD-2281M20.1	3.81234	1.08403	0.143509	7.55377	4.22849e-14	5.58577e-13
RP11-114F10.2	1.90378	-1.19094	0.157677	-7.55302	4.25283e-14	5.61173e-13
CXCL3	84.5972	-1.24871	0.165337	-7.55253	4.26898e-14	5.62942e-13
MNX1	173.573	1.10812	0.14682	7.54749	4.43734e-14	5.83923e-13
CSAG1	3.92942	2.11583	0.280796	7.53512	4.87897e-14	6.38927e-13
CBS	16897.9	1.42704	0.189502	7.53049	5.05509e-14	6.60619e-13
SNX18P14	2.85945	-1.42334	0.189199	-7.52298	5.35407e-14	6.98004e-13
CTB-39G8.2	1.39968	-1.39098	0.185733	-7.48916	6.93148e-14	8.89246e-13
RP11-497G19.1	3.7172	1.45781	0.194801	7.48356	7.23335e-14	9.25463e-13
LINC01443	19.2528	1.83008	0.244956	7.47105	7.95584e-14	1.01379e-12
CTD-2256P15.1	3.03842	1.01499	0.13614	7.45547	8.95485e-14	1.13394e-12
DBH	34.9382	1.14851	0.154087	7.45367	9.07784e-14	1.14902e-12
LAMP5	454.619	1.06332	0.142811	7.44567	9.64536e-14	1.21759e-12
WIF1	208.137	-1.2591	0.169424	-7.43165	1.07255e-13	1.34497e-12
UTS2	8.80983	-1.28744	0.173488	-7.42092	1.16311e-13	1.45468e-12
CTB-35F21.4	0.566498	-1.57968	0.212934	-7.41864	1.18328e-13	1.47746e-12
STK25P1	0.700035	-1.47561	0.198924	-7.41796	1.18938e-13	1.48409e-12
RP11-753H16.3	8.17211	-1.01147	0.136515	-7.40923	1.27035e-13	1.57629e-12
PDE1C	69.5328	-1.00297	0.135605	-7.39625	1.40081e-13	1.73305e-12
HBQ1	7.86378	1.38127	0.186761	7.39593	1.40421e-13	1.73669e-12
CTD-2655K5.1	6.72321	1.07419	0.14527	7.39448	1.41961e-13	1.75459e-12
RP11-370I10.12	9.1745	-1.01841	0.13774	-7.39368	1.42823e-13	1.7641e-12
RP11-713C5.1	10.3772	1.97786	0.267628	7.39035	1.46444e-13	1.80705e-12
GPR88	58.9963	1.05086	0.142441	7.37756	1.61222e-13	1.98229e-12
CTD-2335O3.3	1.32591	-1.24646	0.169031	-7.37416	1.65381e-13	2.02948e-12
LRIT2	0.985456	-1.54221	0.20931	-7.36808	1.73106e-13	2.11672e-12
CHST9	358.793	-1.07861	0.146409	-7.36712	1.74353e-13	2.12852e-12
CTD-3030D20.1	3.08229	1.07806	0.146369	7.36539	1.76626e-13	2.1535e-12
RHAG	12.5162	1.61595	0.219482	7.36257	1.80404e-13	2.19814e-12
MNX1-AS1	96.0696	1.07571	0.146459	7.3448	2.06064e-13	2.49872e-12
FNDC1	99.7038	1.05906	0.144269	7.34091	2.12143e-13	2.56668e-12
SHISA8	46.7459	1.10805	0.151837	7.29763	2.92874e-13	3.48985e-12
SAA4	6.19273	-1.58177	0.216998	-7.28933	3.1149e-13	3.69308e-12
DMBX1	5.48411	1.2375	0.169788	7.28851	3.13391e-13	3.71328e-12
LAMP5-AS1	3.89322	1.71958	0.236145	7.2819	3.29152e-13	3.88664e-12
AC010148.1	4.97218	-1.19886	0.165039	-7.2641	3.7554e-13	4.40143e-12
KRT16P4	0.870065	-1.57405	0.216698	-7.26382	3.76322e-13	4.40922e-12
CISTR	1.07511	-1.33652	0.184178	-7.25665	3.96799e-13	4.63336e-12
MIR770	0.813774	-1.53222	0.211646	-7.23953	4.5023e-13	5.21701e-12
RP11-575F12.2	3.45511	-1.1164	0.154208	-7.23956	4.50131e-13	5.21701e-12
AC068057.1	1.13996	-1.72555	0.238711	-7.22864	4.87855e-13	5.63401e-12
AF064858.7	1.04507	-1.47109	0.204182	-7.20477	5.81438e-13	6.64177e-12
PRSS50	23.7616	-1.08177	0.150246	-7.19997	6.02257e-13	6.86301e-12
HMX3	0.679752	-1.87014	0.260052	-7.1914	6.41314e-13	7.2774e-12
MIR6510	0.806686	-1.93713	0.269482	-7.18837	6.5569e-13	7.43607e-12
UNC5B-AS1	9.44256	-1.0706	0.148999	-7.18523	6.70927e-13	7.60203e-12
PDIA2	178.349	1.38876	0.193324	7.18356	6.79171e-13	7.68853e-12
SCGB1A1	515.137	-1.45879	0.203189	-7.17947	6.99802e-13	7.90553e-12
MARCKSL1P2	8.41852	1.05358	0.146935	7.17034	7.4813e-13	8.4138e-12
KRT16P1	1.03964	-1.67331	0.233428	-7.16843	7.58614e-13	8.51904e-12
TRGV6	7.08834	-1.55482	0.217483	-7.14914	8.73216e-13	9.72516e-12
OPRK1	579.435	1.11255	0.155802	7.14079	9.2798e-13	1.03108e-11
RP1-69M21.2	1.0208	1.98235	0.27788	7.13383	9.76118e-13	1.08234e-11
EDAR	57.4108	-1.05488	0.14802	-7.12665	1.02844e-12	1.13736e-11
RP11-396O20.1	2.05776	2.95212	0.41456	7.12111	1.07061e-12	1.18123e-11
HELT	3.1566	1.89214	0.266214	7.1076	1.18076e-12	1.29822e-11
RP11-371I20.2	2.35115	-1.02597	0.14437	-7.10654	1.18988e-12	1.30749e-11
C7orf65	1.07863	-1.39833	0.196783	-7.10594	1.19509e-12	1.31245e-11
SPINK1	673.61	1.77922	0.250498	7.10272	1.22325e-12	1.33987e-11
CTB-78O21.1	0.760854	-1.35359	0.190958	-7.08841	1.35661e-12	1.47569e-11
RPS4XP12	4.37833	-1.09896	0.155398	-7.0719	1.52829e-12	1.65011e-11
GBX2	1.93782	1.37713	0.194758	7.07095	1.53874e-12	1.66092e-11
UGT2B11	5.50034	1.89524	0.268998	7.04554	1.84742e-12	1.97607e-11
CTD-3035D6.2	3.40005	1.06549	0.151851	7.0167	2.27167e-12	2.40269e-11
FAM83A	12.2096	-1.27977	0.182534	-7.01115	2.3637e-12	2.49654e-11
RP11-272D20.2	16.8128	-2.64825	0.3778	-7.00966	2.38896e-12	2.5204e-11
CTD-2385L22.2	0.899578	-1.68659	0.240929	-7.00038	2.5527e-12	2.67821e-11
RP11-442O1.3	7.29522	-1.12486	0.160687	-7.00032	2.55387e-12	2.6787e-11
WDR49	12.1629	-1.09408	0.156402	-6.99528	2.64732e-12	2.76521e-11
HIST1H3B	3.87278	1.28686	0.184161	6.98772	2.79389e-12	2.90388e-11
SCN1A	10.9638	2.04078	0.292655	6.97331	3.09565e-12	3.19994e-11
NEFH	25456.6	-1.25285	0.179705	-6.9717	3.13127e-12	3.23499e-11
GPR25	4.35281	-1.01183	0.145175	-6.9697	3.1762e-12	3.27623e-11
C15orf59-AS1	3.68782	-1.15512	0.165949	-6.96067	3.38658e-12	3.48259e-11
COL10A1	462.116	1.1265	0.161848	6.96024	3.39685e-12	3.4922e-11
LRRTM4	57.8073	1.12218	0.161338	6.95546	3.5141e-12	3.60784e-11
RP11-279F6.2	570.869	1.20265	0.173025	6.9507	3.63482e-12	3.72369e-11
PLA2G3	6.90974	-1.38847	0.199857	-6.9473	3.72342e-12	3.80931e-11
ARL14	4.08892	-1.19555	0.172349	-6.93677	4.01163e-12	4.08758e-11
RP5-875O13.1	4.09659	-1.13108	0.163068	-6.93625	4.02635e-12	4.10038e-11
NKX6-2	3.74045	-1.27223	0.183551	-6.9312	4.17293e-12	4.2428e-11
DLX2	188.133	1.03055	0.148968	6.91793	4.58282e-12	4.62352e-11
TFF3	16920	1.28585	0.186195	6.90594	4.98725e-12	5.00485e-11
CTC-231O11.1	28.7516	-1.03763	0.150322	-6.9027	5.10223e-12	5.11481e-11
AC004870.5	1.54504	-1.3621	0.197356	-6.90174	5.13682e-12	5.14675e-11
RPS3AP2	2.41506	1.12695	0.163311	6.90063	5.17726e-12	5.18041e-11
RP11-568J23.8	3.48384	-1.03657	0.150368	-6.89355	5.44168e-12	5.43206e-11
LINC00707	1.34188	-1.48975	0.216124	-6.89303	5.46178e-12	5.45069e-11
CLNK	80.9308	1.12446	0.163193	6.89037	5.56458e-12	5.54889e-11
SLC26A4	1425.78	-1.05468	0.15308	-6.88976	5.58857e-12	5.57134e-11
RP11-336A10.4	1.26763	-1.33976	0.194477	-6.88901	5.61833e-12	5.59364e-11
HSD17B2	38.4545	-1.024	0.14879	-6.88221	5.8932e-12	5.85498e-11
KRT20	21.6063	1.33757	0.194409	6.88018	5.97771e-12	5.93426e-11
COX7B2	7.8658	4.54809	0.661444	6.87601	6.15532e-12	6.10097e-11
HMX1	5.38259	1.9697	0.286519	6.8746	6.21643e-12	6.15349e-11
MNX1-AS2	36.8043	1.07832	0.157437	6.84923	7.42467e-12	7.28091e-11
MIR24-2	1.37345	-1.72431	0.251791	-6.84817	7.48003e-12	7.3314e-11
ABCC11	782.672	1.3824	0.201967	6.84468	7.66484e-12	7.50088e-11
RP11-64C12.1	2.60315	-1.02768	0.150185	-6.84275	7.7687e-12	7.59073e-11
LHX2	8.72453	1.11318	0.162877	6.83449	8.22984e-12	8.01234e-11
SERPINI2	3.89457	-1.15051	0.16836	-6.83361	8.28067e-12	8.05768e-11
RP13-16H11.8	3.27928	1.01665	0.148798	6.83243	8.34865e-12	8.11339e-11
EREG	9.65306	-1.22999	0.180049	-6.83142	8.4081e-12	8.16907e-11
RP11-481A20.4	0.544228	-1.52244	0.222979	-6.82771	8.62802e-12	8.37199e-11
RP3-442L6.4	4.45358	1.75549	0.25732	6.82219	8.96613e-12	8.67338e-11
RP11-440K22.1	1.70724	1.30309	0.191064	6.82018	9.09258e-12	8.78671e-11
EPS15P1	2.75507	-1.13563	0.166682	-6.81315	9.54819e-12	9.20583e-11
CEACAM7	6.83684	-1.32541	0.194917	-6.79984	1.04738e-11	1.00496e-10
ZSWIM5P2	1.23261	-1.0801	0.159058	-6.79061	1.11662e-11	1.06707e-10
LY6G6D	10.6079	-1.14842	0.169459	-6.77701	1.22689e-11	1.16421e-10
RP3-467K16.7	2.50975	-1.09481	0.161616	-6.77415	1.2514e-11	1.18628e-10
OR10A3	0.654481	-1.46959	0.216984	-6.77282	1.26298e-11	1.19696e-10
RP11-168L7.1	0.758058	-1.28553	0.189831	-6.77199	1.27026e-11	1.20234e-10
RP11-304L19.12	3.84446	1.06953	0.157942	6.77164	1.2733e-11	1.20432e-10
PRSS46	1.78189	-1.18841	0.175619	-6.76697	1.31508e-11	1.24228e-10
RP1-34L19.1	5.285	1.07633	0.159183	6.76159	1.36485e-11	1.28673e-10
MS4A18	8.77796	1.1241	0.1663	6.7595	1.38473e-11	1.30514e-10
USH1G	5.2382	-1.00715	0.149225	-6.74921	1.48647e-11	1.39652e-10
KRT73	3.06031	1.54583	0.229539	6.73451	1.64478e-11	1.53723e-10
HRK	9.766	1.02168	0.151898	6.72611	1.74262e-11	1.62226e-10
RP11-44F21.4	0.640917	-1.57061	0.233563	-6.72458	1.76096e-11	1.63893e-10
KRT16P3	1.08369	-1.58342	0.235616	-6.72032	1.81326e-11	1.6847e-10
U82695.5	3.05073	-1.48073	0.220413	-6.71798	1.8426e-11	1.70944e-10
RP11-128L5.1	1.74117	-1.04286	0.155274	-6.71622	1.86494e-11	1.72847e-10
SOX11	9.12192	1.38008	0.205556	6.71387	1.89524e-11	1.75472e-10
TMBIM7P	2.04988	1.55416	0.232513	6.68418	2.32221e-11	2.12675e-10
CIB3	3.28005	1.10244	0.164955	6.68332	2.33587e-11	2.13823e-10
CALHM3	1.32398	-1.40643	0.210596	-6.67834	2.41671e-11	2.2109e-10
SLC24A2	51.7273	1.26518	0.18947	6.67745	2.43131e-11	2.22129e-10
FABP5P2	2.03238	1.37165	0.205418	6.67735	2.43304e-11	2.22234e-10
ARSF	3.87096	-1.21134	0.18142	-6.67698	2.43908e-11	2.22678e-10
TRIM49	1.25324	2.97422	0.445753	6.67234	2.51748e-11	2.29283e-10
KLRC2	8.11434	1.17421	0.176039	6.67014	2.55563e-11	2.32477e-10
TYRP1	55.5304	1.19399	0.17905	6.66847	2.58487e-11	2.3508e-10
PATE1	4.74301	-2.27378	0.341131	-6.66541	2.63927e-11	2.39682e-10
GALR1	30.9127	-1.00714	0.151158	-6.66282	2.68629e-11	2.43776e-10
MMP13	24.739	-1.37434	0.207014	-6.63884	3.16152e-11	2.83974e-10
HIST2H2AA4	16.2446	1.31607	0.198706	6.62318	3.51545e-11	3.14421e-10
CCR6	4.58433	-1.06708	0.161196	-6.61975	3.59807e-11	3.21052e-10
RP11-128A17.1	0.93365	-1.14368	0.172876	-6.61564	3.69949e-11	3.29713e-10
DIO1	81.2646	1.23411	0.186676	6.61097	3.81822e-11	3.39335e-10
TEX19	1.69688	1.18502	0.179348	6.60735	3.91254e-11	3.47472e-10
AC147651.1	1.03359	-1.29086	0.195375	-6.60711	3.91888e-11	3.47954e-10
XX-CR54.1	1.59962	-1.54148	0.233922	-6.58974	4.40584e-11	3.88818e-10
KCNJ1	2.98625	-1.01453	0.154077	-6.58454	4.56288e-11	4.01646e-10
RP11-404O13.4	1.91614	-1.02792	0.156143	-6.58318	4.60491e-11	4.04781e-10
SNORD15B	5.10516	1.03218	0.157302	6.56179	5.31644e-11	4.63877e-10
DDX11L10	2.09247	1.27349	0.194778	6.53813	6.22908e-11	5.39526e-10
CFC1	27.9142	-1.00734	0.154135	-6.53546	6.34151e-11	5.4851e-10
PGLYRP4	2.95553	-1.15544	0.17692	-6.53088	6.53855e-11	5.64521e-10
TRIM54	35.4176	1.19376	0.182984	6.52387	6.85182e-11	5.90355e-10
CES3	124.944	1.15581	0.177262	6.52036	7.01409e-11	6.03512e-10
RBP3	1.00593	-1.29332	0.198359	-6.5201	7.026e-11	6.04261e-10
DUX4L26	2.89086	-1.00674	0.154776	-6.50449	7.79563e-11	6.66664e-10
RP3-446N13.5	27.4787	1.31956	0.203005	6.50011	8.02588e-11	6.85115e-10
AC009970.1	0.551332	-1.38733	0.213516	-6.49753	8.16512e-11	6.9653e-10
IGSF21	583.436	1.00757	0.155131	6.49497	8.3049e-11	7.07179e-10
FCGR3B	20.4962	-1.03348	0.15974	-6.46977	9.81521e-11	8.27036e-10
RP11-235G24.1	1.8313	-1.41944	0.219538	-6.46559	1.00902e-10	8.48502e-10
LINC01208	4.6079	1.55164	0.240044	6.46398	1.01986e-10	8.56285e-10
AP000439.3	0.914988	-1.43658	0.222353	-6.46083	1.04127e-10	8.72913e-10
SERPINB7	23.9641	-1.18946	0.184106	-6.46073	1.042e-10	8.73323e-10
RP11-335L23.4	1.02467	-1.14845	0.178081	-6.44901	1.12581e-10	9.39619e-10
RPRML	23.2668	1.27856	0.198771	6.43231	1.25676e-10	1.04178e-09
RP13-895J2.3	1.60519	-1.06741	0.166129	-6.42516	1.31727e-10	1.08908e-09
KRT72	7.28877	1.53696	0.239594	6.41486	1.40956e-10	1.15981e-09
HIST1H3C	4.24036	1.05335	0.164208	6.41473	1.41076e-10	1.16054e-09
STMN2	129.896	1.17405	0.183102	6.41198	1.43641e-10	1.18113e-09
LINC00322	2.01197	-1.06669	0.16639	-6.41078	1.44778e-10	1.1897e-09
UGT3A1	5.96248	-1.66954	0.260541	-6.40797	1.47466e-10	1.20969e-09
CTD-2207P18.1	0.836843	-1.18914	0.185876	-6.3975	1.57942e-10	1.29058e-09
RP11-100E5.2	0.873221	-1.27358	0.199422	-6.38634	1.69903e-10	1.38235e-09
SCEL	4.19506	-1.06368	0.166638	-6.38315	1.73487e-10	1.40999e-09
ITLN2	49.2825	-1.03334	0.161996	-6.37879	1.78488e-10	1.4494e-09
MUC5B	83.0791	-1.13975	0.178687	-6.3785	1.78831e-10	1.45187e-09
CARTPT	98.2194	-1.2084	0.189509	-6.37648	1.81204e-10	1.46895e-09
ANKRD62	1.50701	1.3062	0.204862	6.376	1.81774e-10	1.47197e-09
THRSP	6.25102	1.12113	0.175863	6.37503	1.82929e-10	1.48069e-09
DUSP5P1	6.8242	1.19878	0.18808	6.37381	1.84393e-10	1.49095e-09
RP11-459D22.1	0.649081	-1.61528	0.253804	-6.36427	1.96215e-10	1.57978e-09
CXCR1	9.78756	-1.06853	0.168202	-6.35269	2.11576e-10	1.6948e-09
RP11-328N19.1	6.06195	2.07654	0.327277	6.34492	2.22545e-10	1.77852e-09
HIST1H4B	7.88907	1.00429	0.158382	6.34094	2.28363e-10	1.82156e-09
AP001046.6	0.683991	-1.37209	0.216448	-6.33913	2.31074e-10	1.84202e-09
AC009133.17	99.4026	1.18814	0.187783	6.32718	2.49674e-10	1.98111e-09
CTD-2555C10.3	1.46246	-1.0517	0.1663	-6.32415	2.54633e-10	2.01792e-09
RP11-404O13.5	1.85238	-1.04509	0.165399	-6.31861	2.63924e-10	2.08848e-09
RP11-734K21.2	1.96367	1.66271	0.263205	6.31717	2.66402e-10	2.10677e-09
ARHGAP36	33.8511	1.09102	0.173108	6.30255	2.92796e-10	2.30442e-09
HCG22	1.55142	-1.47519	0.235123	-6.27413	3.5159e-10	2.73585e-09
RP11-337A23.6	40.5172	1.8665	0.298002	6.26336	3.76757e-10	2.92267e-09
RP11-734K21.5	7.91422	1.49907	0.239486	6.25951	3.86191e-10	2.99095e-09
HAND1	1.74279	1.93555	0.309467	6.25446	3.98894e-10	3.08364e-09
PTPRR	61.5336	1.05699	0.169205	6.24682	4.18897e-10	3.22641e-09
IVL	6.8439	-1.47097	0.235542	-6.24504	4.23694e-10	3.26269e-09
IBSP	4.43072	1.88004	0.301365	6.2384	4.42075e-10	3.39457e-09
CTNNA2	46.2602	1.02312	0.164253	6.22888	4.6977e-10	3.59701e-09
KRTDAP	4.17356	-1.02838	0.165126	-6.22785	4.72877e-10	3.6186e-09
IGJ	2617.62	-1.04314	0.167577	-6.22484	4.82034e-10	3.68197e-09
ZPLD1	2.13783	1.23929	0.199194	6.22152	4.92348e-10	3.75734e-09
RP11-1084J3.1	8.24947	1.33408	0.214457	6.22072	4.94889e-10	3.77559e-09
RP5-978I12.1	2.48701	1.71703	0.276158	6.21756	5.0493e-10	3.84367e-09
MAGEA12	3.06768	2.05603	0.331062	6.2104	5.28504e-10	4.01504e-09
GS1-304P7.1	29.3882	1.13178	0.182331	6.20728	5.39102e-10	4.09227e-09
RP11-270M14.5	2.26065	-1.07766	0.173723	-6.20331	5.52878e-10	4.18676e-09
RP11-438D14.2	1.6995	-1.23422	0.198991	-6.2024	5.56099e-10	4.20946e-09
RP11-3M1.1	22.3637	1.53717	0.248334	6.18991	6.01987e-10	4.54228e-09
RP11-675F6.4	1.51245	-1.22319	0.197658	-6.1884	6.07787e-10	4.58422e-09
RP11-394I13.3	1.31319	-1.08346	0.175308	-6.18033	6.39661e-10	4.81215e-09
RP11-168P13.1	4.0803	1.06546	0.172546	6.17491	6.62029e-10	4.96955e-09
CTD-2114J12.1	3.19206	-1.13961	0.184598	-6.17346	6.68097e-10	5.01311e-09
DHRS2	139.773	1.01975	0.165229	6.17172	6.7552e-10	5.0658e-09
BPIFB1	112.83	-1.04149	0.169744	-6.13564	8.48186e-10	6.26747e-09
RP11-109G23.3	2.0421	1.23741	0.201757	6.13317	8.61469e-10	6.35692e-09
RP11-807H7.2	8.63695	-1.02827	0.167758	-6.12952	8.81451e-10	6.50057e-09
LLNLF-65H9.1	2.31024	1.0273	0.167815	6.1216	9.26377e-10	6.80669e-09
PANX3	3.62493	1.2255	0.200217	6.12086	9.30693e-10	6.83574e-09
GMNC	177.663	1.1284	0.184467	6.11709	9.52978e-10	6.98315e-09
RP11-817J15.2	35.4295	-1.16308	0.190153	-6.11654	9.56306e-10	7.00618e-09
ANO3	21.252	1.05111	0.172029	6.11011	9.95614e-10	7.27725e-09
SLC25A47P1	0.5481	-1.55876	0.255379	-6.10374	1.03616e-09	7.55759e-09
IL20	4.4554	-1.22551	0.201117	-6.0935	1.10465e-09	8.02311e-09
LINC00922	4.25088	1.05976	0.17463	6.06861	1.29025e-09	9.24685e-09
AL035610.2	13.9865	1.0469	0.172529	6.06798	1.29533e-09	9.27971e-09
PI3	195.577	-1.05762	0.174413	-6.06392	1.32844e-09	9.50435e-09
ZFP57	19.1235	-1.11549	0.183987	-6.06286	1.33725e-09	9.55833e-09
KRTAP20-2	0.90993	1.86419	0.307759	6.0573	1.38428e-09	9.87211e-09
RNF186	21.366	-1.09922	0.181504	-6.05616	1.39409e-09	9.93645e-09
SUCNR1	51.9308	1.05478	0.174554	6.04271	1.51547e-09	1.07248e-08
CTD-3028N15.3	0.933262	1.13809	0.188448	6.03929	1.54798e-09	1.09324e-08
CTD-2008P7.1	1.36188	1.11887	0.185573	6.02925	1.6472e-09	1.1592e-08
LRTM2	5.98627	1.06257	0.176326	6.02615	1.67907e-09	1.18053e-08
LINC01088	1155.97	1.06032	0.176043	6.02306	1.71151e-09	1.20244e-08
RP11-61J19.3	1.08041	1.2879	0.213908	6.02081	1.73546e-09	1.21836e-08
CTC-552D5.1	0.934096	2.18663	0.363928	6.00841	1.87356e-09	1.30924e-08
GPR15	4.73914	-1.18567	0.197337	-6.00837	1.87401e-09	1.30931e-08
RP11-416N4.4	0.719351	-1.21587	0.20282	-5.99483	2.03698e-09	1.41404e-08
RP11-644C3.1	1.44156	1.44264	0.240678	5.99406	2.04664e-09	1.42022e-08
CRISP3	10131.6	1.46515	0.244491	5.99266	2.06432e-09	1.4317e-08
RP11-67L3.2	0.998986	-1.05145	0.175514	-5.99067	2.0898e-09	1.44778e-08
BAAT	4.65385	1.05728	0.176718	5.98288	2.19232e-09	1.51437e-08
RP11-420K14.2	3.99945	-1.04889	0.175315	-5.9829	2.19197e-09	1.51437e-08
TDRG1	0.653588	1.99153	0.333193	5.97711	2.27135e-09	1.56668e-08
RP11-875O11.3	1.28141	-1.01969	0.170851	-5.96829	2.39758e-09	1.64803e-08
TH	5.78951	1.24471	0.208602	5.96693	2.41766e-09	1.66063e-08
AC021218.2	0.928596	-1.2824	0.215089	-5.96216	2.4892e-09	1.70667e-08
CTD-2311B13.1	16.0538	-1.20351	0.201912	-5.96058	2.51349e-09	1.72176e-08
LINC00462	1.21775	-1.04955	0.176133	-5.95882	2.5407e-09	1.73946e-08
RP11-374A4.1	2.5405	1.04993	0.176468	5.94969	2.68654e-09	1.83465e-08
NALCN-AS1	9.51827	1.04862	0.176366	5.9457	2.7528e-09	1.87719e-08
STAP1	146.287	1.10097	0.185202	5.94469	2.76978e-09	1.88809e-08
GS1-421I3.2	27.1801	1.0858	0.182911	5.93622	2.91675e-09	1.98256e-08
ODF4	1.38392	1.22769	0.207068	5.92894	3.04896e-09	2.06538e-08
LINC01497	3.67167	1.11494	0.188081	5.92798	3.0668e-09	2.07523e-08
RP11-135D11.2	40.7845	1.46556	0.247776	5.91488	3.32125e-09	2.23701e-08
CLEC18C	2.33875	1.1322	0.191459	5.91352	3.34877e-09	2.2548e-08
SERPINA7	6.58155	1.10683	0.187374	5.90706	3.48261e-09	2.33779e-08
RP11-397C18.2	2.18857	-1.03143	0.174751	-5.90225	3.58572e-09	2.40231e-08
RP11-437J2.3	4.46406	1.10695	0.188025	5.88727	3.92632e-09	2.61798e-08
RP11-238K6.1	1.45409	-1.15342	0.196176	-5.87951	4.11494e-09	2.73412e-08
RP11-18A15.1	4.85755	2.29508	0.39078	5.87308	4.27779e-09	2.83634e-08
TPM3P4	3.22227	1.0841	0.184784	5.86688	4.44084e-09	2.93724e-08
AC017002.2	0.761348	-1.23413	0.210585	-5.86048	4.61523e-09	3.04566e-08
RP4-718N17.2	44.3894	1.09546	0.186996	5.85819	4.67952e-09	3.0854e-08
CLEC3A	105.937	-1.42241	0.242894	-5.85612	4.73806e-09	3.11911e-08
LINC01204	1.08433	-1.06606	0.182091	-5.85456	4.78277e-09	3.1469e-08
CTA-384D8.31	4.54747	-1.08989	0.186165	-5.85447	4.78535e-09	3.14805e-08
CTD-2340D6.2	1.2515	1.00948	0.172543	5.85056	4.89915e-09	3.21732e-08
LINC00261	156.661	-1.23907	0.211865	-5.84842	4.96271e-09	3.25566e-08
RFX6	105.393	1.06336	0.182012	5.84222	5.15088e-09	3.37151e-08
FOXB1	2.91705	1.30747	0.22396	5.83793	5.28533e-09	3.45354e-08
RP11-114M1.2	2.59269	1.23478	0.211532	5.83732	5.30487e-09	3.46511e-08
RP11-157L3.9	1.12225	-1.04191	0.178592	-5.83399	5.41169e-09	3.5294e-08
PGLYRP3	0.827635	-1.56219	0.2686	-5.81604	6.02593e-09	3.90375e-08
RP11-379F12.3	1.37235	-1.16255	0.200293	-5.80424	6.46594e-09	4.16526e-08
RP11-803B1.3	0.75257	-1.187	0.204633	-5.80059	6.60806e-09	4.25103e-08
SLC22A9	1.72771	1.50611	0.261022	5.77006	7.92433e-09	5.05141e-08
NKX6-3	5.44851	1.03689	0.180183	5.75463	8.68316e-09	5.5036e-08
RP11-439H9.1	5.71002	1.08844	0.189149	5.7544	8.69497e-09	5.51016e-08
RP11-352D13.6	1.22411	-1.12216	0.195784	-5.73161	9.94826e-09	6.26974e-08
RP11-468N14.7	0.755673	-1.32257	0.231455	-5.71415	1.10253e-08	6.90823e-08
OR10AD1	1.27828	-1.07756	0.188586	-5.71388	1.10431e-08	6.91827e-08
CTD-2008L17.1	3.48207	-1.02967	0.180244	-5.71263	1.11243e-08	6.96681e-08
RP11-152L20.3	0.641328	-1.17297	0.205618	-5.70461	1.16611e-08	7.2837e-08
RP11-83M16.5	0.709521	-1.3216	0.231851	-5.7002	1.1967e-08	7.4563e-08
MYLKP1	1.45906	-1.02598	0.180003	-5.69976	1.19976e-08	7.47294e-08
RP11-321M21.3	0.734482	1.74848	0.306845	5.69826	1.21036e-08	7.53148e-08
MKRN9P	7.45338	1.49019	0.262334	5.68053	1.3428e-08	8.29425e-08
ZNF736P9Y	0.750888	-1.4943	0.263568	-5.6695	1.43216e-08	8.81021e-08
LINC01324	1.02156	-1.28464	0.22669	-5.66697	1.45349e-08	8.92838e-08
TUNAR	32.3453	1.39395	0.246116	5.66379	1.48063e-08	9.08917e-08
RNU1-1	2.52324	1.00567	0.177567	5.66359	1.48235e-08	9.09825e-08
RP11-123K19.1	3.42689	1.06793	0.189672	5.6304	1.79787e-08	1.09127e-07
CAMKV	7.88147	1.20453	0.214383	5.6186	1.92515e-08	1.16404e-07
RP11-536G4.2	1.27288	-1.02881	0.183299	-5.61274	1.99142e-08	1.20181e-07
DNAH8	1947.54	1.00269	0.178811	5.60754	2.05217e-08	1.23611e-07
CTB-3M24.1	1.33532	-1.16273	0.207704	-5.59802	2.16812e-08	1.30325e-07
CH507-236L23.1	0.765652	-1.73054	0.309243	-5.59604	2.19306e-08	1.3174e-07
PYDC1	4.75345	-1.14724	0.205015	-5.59586	2.19532e-08	1.31855e-07
XXYLT1-AS1	0.661429	-1.16809	0.209319	-5.58042	2.39945e-08	1.43477e-07
RP11-521O16.1	1.16579	-1.02315	0.183498	-5.57584	2.46344e-08	1.46979e-07
C3orf22	2.04508	1.03253	0.185216	5.57474	2.47902e-08	1.47838e-07
OXGR1	79.3644	1.06971	0.192049	5.56999	2.54747e-08	1.51467e-07
ACY3	68.2498	1.0441	0.187485	5.56899	2.56218e-08	1.5227e-07
AC012506.2	0.708585	-1.23744	0.222582	-5.55948	2.70586e-08	1.60105e-07
KRT6B	15.5034	-1.03328	0.185999	-5.55532	2.77108e-08	1.63682e-07
DIRAS2	99.5026	1.05674	0.190231	5.55504	2.77547e-08	1.6389e-07
DSG4	5.70625	-1.37364	0.247599	-5.54783	2.89237e-08	1.70394e-07
GS1-594A7.3	1.40171	1.53512	0.276921	5.54352	2.96447e-08	1.74452e-07
RP11-353N14.1	3.36852	1.2082	0.218374	5.53274	3.15275e-08	1.8507e-07
GP9	1.62089	-1.05957	0.191681	-5.52776	3.2434e-08	1.90009e-07
AC064875.2	100.936	1.01964	0.184482	5.52702	3.25719e-08	1.90728e-07
AC105398.3	0.567304	-1.20634	0.218525	-5.52039	3.3825e-08	1.97576e-07
EPS8L3	3.948	-1.04272	0.189342	-5.50707	3.64852e-08	2.12035e-07
SOST	1.6624	-1.32692	0.241105	-5.5035	3.72317e-08	2.16108e-07
KCNH5	4.73124	-1.21241	0.220451	-5.49969	3.80456e-08	2.20628e-07
DISC1FP1	1.03472	1.51848	0.276268	5.4964	3.87622e-08	2.2444e-07
AL133247.2	0.504506	-1.3611	0.247785	-5.49306	3.95034e-08	2.28242e-07
CTD-2313J17.7	1.68454	1.18646	0.216088	5.49066	4.0044e-08	2.3119e-07
OR51H1	2.5253	1.06497	0.194011	5.48921	4.03735e-08	2.32985e-07
KCNJ18	0.721806	-1.35185	0.246575	-5.48253	4.19293e-08	2.41301e-07
LSP1P2	0.719775	-1.13398	0.206971	-5.47894	4.27889e-08	2.45911e-07
CABS1	1.37745	-1.58065	0.288785	-5.47345	4.41366e-08	2.5331e-07
SNORA51	10.8012	1.088	0.199202	5.46179	4.7135e-08	2.68928e-07
DKK4	11.5672	1.21616	0.222962	5.45457	4.90923e-08	2.79378e-07
HMP19	9.46774	1.36099	0.249527	5.45429	4.91687e-08	2.79729e-07
TREML3P	1.66722	1.17449	0.215366	5.45345	4.94012e-08	2.80947e-07
PHOX2A	1.3178	1.54119	0.282846	5.44887	5.06903e-08	2.87866e-07
RP5-1139I1.1	0.893367	1.45232	0.267333	5.43264	5.55266e-08	3.1373e-07
RP11-162D9.3	2.33954	1.12013	0.206361	5.42804	5.6977e-08	3.21062e-07
ADCY8	2.01169	-1.26036	0.232213	-5.4276	5.71171e-08	3.21804e-07
RP11-80I3.1	3.24213	2.39226	0.441618	5.41703	6.05988e-08	3.40305e-07
C11orf87	3.07105	-1.29242	0.238628	-5.41602	6.09398e-08	3.42078e-07
RP11-2A4.4	18.2058	1.32993	0.245608	5.41483	6.13465e-08	3.44139e-07
RP11-494O16.4	1.28363	1.06646	0.196955	5.41477	6.13682e-08	3.44166e-07
HCG9P5	0.620563	-1.10065	0.203493	-5.40881	6.34445e-08	3.55231e-07
SLC26A3	166.27	1.08078	0.200038	5.40289	6.55739e-08	3.6634e-07
RN7SL292P	3.77758	1.45718	0.26994	5.39817	6.73228e-08	3.75556e-07
PLCZ1	0.425343	-1.50163	0.278619	-5.38955	7.06353e-08	3.92646e-07
FDCSP	13.9542	1.66484	0.310549	5.36095	8.27847e-08	4.55165e-07
RP11-90K17.2	0.649076	1.57839	0.294653	5.35679	8.47133e-08	4.65364e-07
RP11-468N14.6	0.736734	-1.41486	0.264149	-5.3563	8.49456e-08	4.66572e-07
GRIN3A	1426.72	1.05629	0.197447	5.34972	8.80897e-08	4.82859e-07
HSPE1P18	0.786667	-1.02887	0.192477	-5.3454	9.02169e-08	4.93376e-07
HIST1H2BPS2	3.15387	1.02117	0.191123	5.34302	9.14118e-08	4.99406e-07
TLX2	2.0435	1.1748	0.220229	5.33442	9.58506e-08	5.21772e-07
PCDHA1	71.0295	1.14339	0.214541	5.32945	9.85092e-08	5.35167e-07
LINC01154	0.95687	-1.15495	0.2168	-5.32728	9.96937e-08	5.40903e-07
RP11-546O6.4	0.558629	-1.35125	0.254129	-5.31718	1.05389e-07	5.69762e-07
SMR3B	2.66674	-2.68812	0.506118	-5.31126	1.0887e-07	5.86594e-07
CXADRP3	4.90369	1.24896	0.235237	5.30937	1.10003e-07	5.91912e-07
RP11-219E7.4	0.708921	-2.12014	0.399329	-5.30926	1.1007e-07	5.92192e-07
RP11-395L14.13	7.52324	1.01703	0.191808	5.30235	1.1432e-07	6.13833e-07
RP11-315E17.1	184.904	1.5073	0.284345	5.30095	1.152e-07	6.1803e-07
GPR158-AS1	3.13857	1.11958	0.211227	5.30038	1.15562e-07	6.19888e-07
RP13-895J2.6	0.702607	-1.18702	0.224134	-5.29604	1.18344e-07	6.33639e-07
TMPRSS11GP	0.921337	1.50262	0.284192	5.28732	1.24121e-07	6.62019e-07
RP11-1L9.1	0.876466	1.79267	0.340416	5.26611	1.39348e-07	7.38057e-07
RP11-292D4.4	1.01788	1.60589	0.305035	5.26461	1.40489e-07	7.43375e-07
HYAL4	1.47327	-1.18834	0.226723	-5.24139	1.59375e-07	8.36524e-07
RP1-223B1.1	24.1457	-1.19549	0.22828	-5.23695	1.63251e-07	8.55675e-07
RP11-23E19.2	1.36437	1.06357	0.203178	5.23466	1.65289e-07	8.65106e-07
ATP2B3	2.38054	1.04712	0.200041	5.23454	1.65396e-07	8.65363e-07
SNORD123	1.19668	-1.07889	0.206252	-5.23092	1.68665e-07	8.81369e-07
KRT9	3.22909	-1.00125	0.191608	-5.2255	1.73685e-07	9.05973e-07
LINC01021	7.94833	1.16402	0.223029	5.21913	1.79768e-07	9.35126e-07
RP11-92A5.2	16.6567	1.37293	0.263405	5.21226	1.86556e-07	9.67245e-07
CTD-2542C24.2	0.69381	1.21816	0.234303	5.19909	2.0027e-07	1.03424e-06
CELA3B	2.09563	1.31908	0.254558	5.18186	2.19682e-07	1.12786e-06
C9	2.54542	1.03338	0.199444	5.18133	2.2031e-07	1.13063e-06
UGT2B17	11.3698	1.20707	0.233705	5.16494	2.40517e-07	1.22816e-06
RN7SKP127	7.17273	-1.01461	0.196709	-5.15792	2.49712e-07	1.27152e-06
TNNI3	9.89247	1.14876	0.222864	5.15453	2.54272e-07	1.29282e-06
RP3-471C18.2	1.05062	-1.00245	0.194532	-5.15314	2.5616e-07	1.30172e-06
KRT17P2	0.844066	-1.02602	0.199285	-5.14852	2.62556e-07	1.33154e-06
HNRNPA1P57	51.135	1.37222	0.266903	5.14129	2.72857e-07	1.38045e-06
ASZ1	2.66831	1.36806	0.266407	5.13524	2.8179e-07	1.4226e-06
ACTG1P11	0.958167	1.02223	0.199334	5.12823	2.92486e-07	1.47208e-06
RP11-794P6.1	0.884718	-1.01411	0.198189	-5.11688	3.10625e-07	1.55572e-06
RP11-40E6.2	3.21397	1.00523	0.196947	5.10408	3.32415e-07	1.65783e-06
SPATA20P1	0.567351	-1.20188	0.235568	-5.10208	3.35947e-07	1.67367e-06
bP-2189O9.3	2.87771	1.10357	0.216443	5.09865	3.42085e-07	1.70201e-06
RP11-1430O6.1	0.767486	-1.25884	0.247528	-5.08565	3.66371e-07	1.81449e-06
CCDC144NL	17.4083	1.0184	0.200339	5.08337	3.70796e-07	1.83449e-06
IGLV8-61	78.0645	-1.05227	0.20751	-5.07093	3.95884e-07	1.9507e-06
SLCO1A2	404.134	1.0132	0.20006	5.0645	4.09483e-07	2.01273e-06
MARK2P15	7.97768	1.52496	0.301377	5.05998	4.19309e-07	2.05702e-06
MS4A15	5.81902	1.02901	0.203772	5.0498	4.42279e-07	2.16353e-06
LINC01395	0.962772	-1.07618	0.213128	-5.04944	4.43104e-07	2.16701e-06
SLC38A8	1.04446	1.09175	0.216308	5.04721	4.48318e-07	2.19052e-06
RP11-417E7.2	1.21911	1.04439	0.207045	5.04425	4.55298e-07	2.22118e-06
RP11-542K23.7	1.05851	-1.2599	0.249813	-5.04337	4.57398e-07	2.22999e-06
RP4-555D20.1	1.2686	-1.19438	0.236937	-5.0409	4.6334e-07	2.2578e-06
SCGB2A2	1.4007	1.65723	0.328761	5.04083	4.63529e-07	2.25814e-06
FAM32B	1.08491	1.00974	0.200757	5.02965	4.91375e-07	2.38611e-06
PGBD4P8	44.2224	1.07091	0.213233	5.02226	5.10676e-07	2.47001e-06
LINC01087	21.5257	1.04599	0.208479	5.01724	5.24188e-07	2.53309e-06
RP11-44M6.1	0.56331	-1.08294	0.215941	-5.01497	5.30407e-07	2.55988e-06
CH507-513H4.6	1.83434	1.86089	0.371593	5.00787	5.50354e-07	2.64703e-06
RP11-361A23.2	2.13378	1.53362	0.306738	4.99977	5.73986e-07	2.7509e-06
EEF1DP5	6.36981	1.64426	0.329456	4.99084	6.01166e-07	2.86989e-06
RP11-498B4.5	0.395386	-1.59509	0.319774	-4.98817	6.09529e-07	2.90798e-06
HTR2C	2.70028	-1.09802	0.220786	-4.97326	6.58379e-07	3.12763e-06
NEFHP1	5.06819	-1.09581	0.22064	-4.9665	6.81716e-07	3.23241e-06
OTOP3	4.35129	1.19964	0.242089	4.95535	7.22011e-07	3.41235e-06
TBX22	1.13313	-1.13814	0.23072	-4.93299	8.09805e-07	3.80305e-06
SLC30A8	4.56138	-1.13097	0.229479	-4.92843	8.28927e-07	3.88706e-06
ASIC2	70.3644	1.00862	0.20467	4.92804	8.30572e-07	3.89333e-06
RP11-416N4.1	0.492188	-1.13655	0.230893	-4.9224	8.54906e-07	3.99897e-06
TMEM257	1.25207	-1.10754	0.225287	-4.91615	8.82618e-07	4.11943e-06
TERC	1.293	1.17138	0.23869	4.90756	9.22145e-07	4.2891e-06
SPINT3	0.615793	-1.43902	0.293357	-4.90536	9.32574e-07	4.33387e-06
ANKRD30BP1	2.03849	1.64823	0.336064	4.90452	9.36548e-07	4.35074e-06
RP11-789C1.2	1.9791	1.98879	0.405717	4.90191	9.49089e-07	4.40575e-06
KB-173C10.2	1.58254	1.11601	0.228287	4.88865	1.01531e-06	4.68898e-06
AC005786.5	0.536685	1.36984	0.280247	4.88798	1.01877e-06	4.70438e-06
RP13-392I16.1	1.73301	1.00531	0.205983	4.88058	1.05774e-06	4.87246e-06
LGALS7	3.4848	-1.18689	0.243804	-4.86822	1.1261e-06	5.16098e-06
RP11-167N24.6	1.1015	-1.0136	0.208327	-4.8654	1.14226e-06	5.22871e-06
ABCC12	11.8283	1.36182	0.28003	4.86312	1.15549e-06	5.28412e-06
FLJ46066	1.41352	1.35931	0.27956	4.86233	1.16013e-06	5.30356e-06
HAO1	38.462	1.15924	0.238437	4.86182	1.16309e-06	5.31504e-06
RP1-35C21.2	1.24778	1.39991	0.289152	4.84143	1.28908e-06	5.85176e-06
RP11-800A3.2	0.613861	-1.0386	0.214739	-4.83657	1.32096e-06	5.98514e-06
RP11-742B18.1	1.5787	1.69848	0.351455	4.83271	1.34687e-06	6.09741e-06
AC096579.13	1.38065	-1.23416	0.255966	-4.82157	1.42436e-06	6.42133e-06
UGT1A1	7.77577	1.46393	0.303851	4.81791	1.45069e-06	6.53224e-06
RP11-818F20.4	0.743492	-1.04015	0.216186	-4.81136	1.49905e-06	6.73479e-06
CAPZA3	0.507158	-1.70098	0.354118	-4.80342	1.55975e-06	6.98758e-06
RP5-1011O1.3	9.84443	1.06603	0.222491	4.79134	1.65673e-06	7.38532e-06
RP11-561E1.1	3.28904	1.41291	0.295672	4.77865	1.76478e-06	7.83059e-06
TTTY16	3.2223	-1.18809	0.248746	-4.77631	1.7854e-06	7.91136e-06
WASIR1	2.67693	1.20181	0.251711	4.77458	1.80083e-06	7.97504e-06
5S_rRNA	103.187	-1.13314	0.237562	-4.76987	1.84347e-06	8.14956e-06
RAX	2.12314	-1.29533	0.271867	-4.76459	1.89238e-06	8.3453e-06
RP11-558A11.2	0.638281	-1.05704	0.222032	-4.76074	1.92883e-06	8.48995e-06
AC068858.1	0.57212	1.16314	0.245054	4.74646	2.0701e-06	9.07403e-06
AC234917.1	0.898835	1.39085	0.293807	4.73388	2.20265e-06	9.61385e-06
GAD2	0.760933	-1.85811	0.392945	-4.72868	2.25981e-06	9.84968e-06
LINC01139	19.078	-1.03738	0.219555	-4.72493	2.30195e-06	1.00149e-05
MIR4506	0.462724	-1.09035	0.231087	-4.71837	2.37741e-06	1.03171e-05
RN7SL356P	0.479642	-1.09891	0.233578	-4.70467	2.54275e-06	1.09754e-05
RP11-19E11.1	2.71609	1.75179	0.372496	4.70283	2.56577e-06	1.10635e-05
AC010967.2	1.89865	1.08862	0.231524	4.702	2.57624e-06	1.11036e-05
LINC01450	0.583905	1.10632	0.236718	4.67358	2.96002e-06	1.26424e-05
GC	26.6202	1.88147	0.403083	4.6677	3.04586e-06	1.29856e-05
CCDC166	0.805402	1.21655	0.260935	4.66226	3.12756e-06	1.33084e-05
ORM1	2072.94	-1.50404	0.322961	-4.65703	3.208e-06	1.36246e-05
AC064834.1	21.9517	1.07787	0.231519	4.65566	3.22951e-06	1.37129e-05
PPP1R12BP1	0.887495	1.27822	0.274591	4.65502	3.23956e-06	1.37479e-05
CTD-2154H6.1	0.551401	1.31077	0.28181	4.65126	3.29915e-06	1.39882e-05
PPP3R2	6.61539	1.0606	0.228106	4.64957	3.32621e-06	1.40951e-05
RP1-170O19.23	0.557363	-1.08701	0.233934	-4.64664	3.37377e-06	1.42822e-05
AC010983.1	3.04922	1.13737	0.245079	4.64083	3.47012e-06	1.46638e-05
SDHDP1	0.900691	1.31378	0.28333	4.63692	3.53648e-06	1.49192e-05
FEM1AP2	1.61053	1.17438	0.253277	4.63677	3.53899e-06	1.49282e-05
SPRR3	2.49691	-1.51231	0.326493	-4.63198	3.62185e-06	1.52504e-05
LYPD8	16.795	1.27032	0.274896	4.62109	3.81726e-06	1.60038e-05
RP11-789C1.1	9.48658	1.40483	0.305848	4.59323	4.36428e-06	1.81225e-05
RP11-753A21.1	1.18909	-1.09749	0.239159	-4.58894	4.45504e-06	1.84811e-05
DEFA6	5.84018	2.86551	0.62714	4.56917	4.89666e-06	2.01496e-05
CTC-535M15.1	0.84215	1.01918	0.223246	4.56528	4.98823e-06	2.05019e-05
LL0XNC01-39B3.1	1.18997	1.50772	0.330338	4.56419	5.01426e-06	2.06005e-05
VAX1	6.74281	1.28462	0.281559	4.56251	5.05453e-06	2.07496e-05
RP5-1120P11.3	1.00887	1.17359	0.257734	4.55349	5.27619e-06	2.15636e-05
SULT6B1	0.757199	1.05973	0.233014	4.54792	5.41797e-06	2.20929e-05
DUX4L9	4.05015	1.51645	0.333518	4.54684	5.44567e-06	2.21915e-05
SERPINB11	1110.49	-1.06698	0.2355	-4.53069	5.879e-06	2.38392e-05
GS1-204I12.4	0.573667	-1.07687	0.237727	-4.52988	5.90169e-06	2.39236e-05
RP11-439C8.2	0.372155	-1.16936	0.258598	-4.52194	6.12763e-06	2.47916e-05
CLCA1	1.92518	1.71699	0.379934	4.51918	6.20794e-06	2.5079e-05
CTD-2309O5.3	0.516805	-1.14922	0.254731	-4.5115	6.43693e-06	2.59542e-05
RP11-257P3.3	2.69406	1.09376	0.242988	4.50127	6.75489e-06	2.71552e-05
RP11-483E17.1	1.89948	1.05442	0.234391	4.49855	6.84175e-06	2.74898e-05
RP11-646J21.4	1.24425	-1.38223	0.307632	-4.49313	7.01852e-06	2.81462e-05
AC004012.1	0.69121	-1.16917	0.260217	-4.49306	7.02085e-06	2.81526e-05
NPY2R	16.8896	1.19926	0.267056	4.49069	7.09922e-06	2.84458e-05
RP11-725D20.1	1.37848	1.14008	0.254455	4.48046	7.44831e-06	2.97186e-05
WARSP1	0.453593	-1.20661	0.269311	-4.48036	7.45161e-06	2.97255e-05
HMGB3P7	0.553881	1.3321	0.297513	4.47743	7.55455e-06	3.01012e-05
RP11-865I6.2	0.518842	1.44078	0.32183	4.47683	7.576e-06	3.01772e-05
RP11-259K15.2	1.51933	1.32129	0.295787	4.46705	7.93069e-06	3.15104e-05
BRS3	0.811806	1.18843	0.266194	4.46451	8.02518e-06	3.1839e-05
AC080094.1	15.0129	1.11038	0.249196	4.45584	8.3567e-06	3.3071e-05
HRG	1.85894	1.60204	0.360046	4.44955	8.60516e-06	3.39761e-05
COL6A5	3.0335	-1.2654	0.285381	-4.43406	9.24737e-06	3.62958e-05
RP11-785G17.1	0.573103	1.33532	0.301744	4.42534	9.62917e-06	3.77006e-05
RP11-90D4.3	0.621623	-1.81163	0.410841	-4.40957	1.03578e-05	4.03655e-05
RN7SL569P	0.65256	1.03276	0.234239	4.40901	1.03845e-05	4.04567e-05
PIGCP2	0.955581	2.07145	0.470441	4.40321	1.06662e-05	4.14563e-05
RP11-168E17.1	0.415354	-1.46693	0.333738	-4.39545	1.10542e-05	4.2863e-05
NOS2P3	0.781265	1.04129	0.237383	4.38653	1.15171e-05	4.45346e-05
RP11-148E17.1	4.93582	1.42501	0.325636	4.37609	1.20825e-05	4.65779e-05
CTD-2385L22.1	0.478251	-1.38365	0.316844	-4.36698	1.25976e-05	4.84553e-05
ANKRD30A	27.0518	1.43492	0.329583	4.35374	1.33834e-05	5.12641e-05
UPK1B	3.72082	-1.03431	0.237754	-4.35031	1.35944e-05	5.19984e-05
VTRNA1-2	1.91551	1.18147	0.271764	4.34742	1.37748e-05	5.26566e-05
AC002064.7	1.03604	1.04027	0.239869	4.33682	1.4456e-05	5.50992e-05
LINC01310	36.5394	-1.07528	0.248009	-4.33566	1.4532e-05	5.53666e-05
LINC01444	0.962253	1.30998	0.30287	4.32524	1.52369e-05	5.7883e-05
RP6-99M1.3	2.25636	-1.03494	0.239757	-4.31663	1.58429e-05	6.00526e-05
AC003985.1	0.84471	1.92353	0.446198	4.31093	1.6257e-05	6.14805e-05
RP5-964N17.1	0.642284	1.61079	0.373781	4.30946	1.6365e-05	6.18767e-05
KRT84	0.880061	-1.31513	0.305391	-4.30637	1.65955e-05	6.26791e-05
C15orf43	3.38943	1.01061	0.235215	4.29654	1.73482e-05	6.53719e-05
RP11-702F3.3	0.812485	1.09844	0.255839	4.29346	1.75907e-05	6.62395e-05
RTP3	0.784752	-1.2878	0.300007	-4.29258	1.76606e-05	6.64831e-05
RMRP	0.702758	1.3888	0.324872	4.27492	1.91206e-05	7.16045e-05
AE000658.25	1.33617	1.40922	0.33036	4.2657	1.99274e-05	7.44384e-05
LBX1-AS1	3.34097	1.4845	0.348351	4.26151	2.03048e-05	7.57391e-05
KRTAP20-4	4.79416	1.22411	0.288084	4.24916	2.14576e-05	7.96591e-05
LINC01551	1.06047	1.52725	0.360987	4.23075	2.32915e-05	8.59864e-05
SLCO1B3	94.9625	1.06674	0.252425	4.22597	2.37912e-05	8.77712e-05
AC010872.1	0.638165	-1.03432	0.244836	-4.22455	2.39424e-05	8.82858e-05
RP1-55C23.7	0.486828	-1.15827	0.274227	-4.22376	2.40262e-05	8.8547e-05
FGB	15.7655	1.80312	0.42717	4.22108	2.43138e-05	8.95034e-05
CTD-2297D10.2	0.819015	1.19208	0.283823	4.2001	2.66797e-05	9.74582e-05
IGKV1D-27	1.9855	-1.4101	0.336118	-4.19525	2.72567e-05	9.94218e-05
RP11-107P7.1	0.864864	1.77269	0.423258	4.18821	2.81164e-05	0.00010235
RP11-138J23.1	5.70936	1.7674	0.424958	4.159	3.19641e-05	0.000115479
RP11-519M16.1	1.24984	1.64306	0.39514	4.15818	3.20791e-05	0.000115861
RP11-686G23.2	0.581052	1.63007	0.392408	4.15402	3.26679e-05	0.000117763
SPRR2F	1.48612	1.62237	0.390625	4.15328	3.27746e-05	0.000118103
PRSS1	1.60939	-1.30824	0.315468	-4.14698	3.36896e-05	0.000121089
AL109763.2	1.16	2.28155	0.550652	4.14335	3.42264e-05	0.000122913
RP11-259O2.3	0.933453	-1.00899	0.243852	-4.1377	3.50812e-05	0.00012572
RP5-1164C1.2	0.52675	-1.1999	0.290177	-4.13507	3.5484e-05	0.000127067
ADAM18	2.22682	1.19734	0.290917	4.11573	3.85957e-05	0.000137404
RP11-240D10.4	0.571508	-1.01758	0.247497	-4.11149	3.9312e-05	0.000139736
GABRA1	13.1182	-1.14735	0.279449	-4.10576	4.02984e-05	0.000143048
RP11-676J15.1	0.905954	1.49852	0.365708	4.09757	4.17501e-05	0.000147924
YWHABP1	0.516368	1.16611	0.284915	4.09284	4.26115e-05	0.000150736
MIR222	0.451415	-1.38426	0.338534	-4.089	4.33239e-05	0.000153099
FP236383.3	2.16369	1.20125	0.293878	4.08757	4.35915e-05	0.000153992
RP11-7F18.1	0.485481	-1.01103	0.247793	-4.08014	4.5009e-05	0.00015855
RP1-81D8.4	0.41484	-1.25338	0.307464	-4.07651	4.57161e-05	0.000160891
RP13-347D8.1	0.573793	1.27937	0.314482	4.06818	4.73815e-05	0.000166241
RP11-805F19.2	0.544767	1.76654	0.434789	4.06298	4.84504e-05	0.00016974
OR5E1P	0.37455	-1.13891	0.280673	-4.05779	4.95394e-05	0.000173155
GLRA3	4.66753	1.08964	0.268701	4.0552	5.00913e-05	0.000175003
RP11-89K21.1	0.780676	1.10177	0.271735	4.05459	5.02218e-05	0.000175426
RP11-74M11.2	0.551589	-1.15441	0.285775	-4.03958	5.35471e-05	0.000186011
SNORA49	0.581842	1.0621	0.263816	4.0259	5.67571e-05	0.000196369
IGHV1OR15-6	2.01965	1.54674	0.386666	4.0002	6.32885e-05	0.000217277
AL512791.1	0.480627	1.01245	0.253452	3.99466	6.47873e-05	0.000221979
S100A7	4.45801	-1.26097	0.315726	-3.99387	6.5003e-05	0.000222658
RP3-430A16.1	0.567917	1.21947	0.305512	3.99157	6.56365e-05	0.000224686
RPL31P50	1.18321	1.00376	0.251873	3.98518	6.7429e-05	0.000230384
NF1P8	0.683125	1.05825	0.265807	3.98129	6.85433e-05	0.000233874
SLURP1	9.22763	1.14538	0.288808	3.96588	7.31268e-05	0.000248126
CRYGD	1.51713	-1.25684	0.318121	-3.95082	7.78828e-05	0.000262755
PRAMEF12	0.657732	1.80198	0.458513	3.93005	8.49293e-05	0.000284726
PRSS41	1.49943	-1.1088	0.282279	-3.92804	8.56404e-05	0.000286898
RP11-348J12.5	0.382989	1.40428	0.358133	3.92113	8.81352e-05	0.00029469
RP11-790I12.2	0.668128	1.25598	0.321688	3.90435	9.44777e-05	0.000314231
RP11-527H14.1	0.49275	1.66815	0.427942	3.89807	9.69617e-05	0.000321785
CTD-2134P3.2	0.534371	-1.83594	0.471152	-3.89671	9.75082e-05	0.000323514
CTD-2011G17.1	0.898987	-1.4333	0.36822	-3.8925	9.92157e-05	0.000328735
LINC01490	0.737077	2.27502	0.5847	3.89091	9.9868e-05	0.000330734
OTOG	0.75973	1.15402	0.296633	3.89041	0.000100075	0.000331313
MGC27382	1.79648	1.01064	0.260985	3.87242	0.000107759	0.000354633
TPTE	0.933241	2.61843	0.676815	3.86875	0.000109395	0.000359656
RP11-460I19.2	0.490523	1.91349	0.494861	3.86673	0.000110304	0.000362346
LINC00383	2.31793	2.04527	0.529499	3.86265	0.000112163	0.000368101
DYTN	36.5236	1.15733	0.300259	3.85446	0.000115986	0.000380086
CRNN	0.714074	-1.5799	0.40993	-3.85407	0.000116172	0.000380565
RP11-648M2.1	0.572806	1.00052	0.260423	3.84192	0.000122074	0.000398414
LINC01467	1.44945	1.24241	0.323423	3.84143	0.000122318	0.000399107
RP11-517M22.1	0.772817	1.23335	0.321252	3.8392	0.000123437	0.000402412
CD5L	1.93513	1.1265	0.29366	3.83607	0.000125019	0.000407042
SNORA71D	0.668652	1.07498	0.281007	3.82546	0.000130527	0.000423519
OTOR	2.53493	1.24347	0.325058	3.82537	0.000130577	0.000423609
RP11-219E7.3	0.495318	-1.06653	0.279277	-3.8189	0.000134048	0.000434012
RP11-520P18.5	6.00391	1.62679	0.426221	3.81677	0.000135209	0.000437397
PNLIPRP3	1.34224	1.46831	0.384739	3.81638	0.000135421	0.000437972
RP11-268G12.3	2.85365	1.30206	0.341577	3.8119	0.000137903	0.000445143
HOXC-AS3	1.08307	1.03733	0.272539	3.80618	0.000141128	0.00045464
RNU5B-1	0.722161	1.05743	0.277941	3.80451	0.000142083	0.000457444
LINC00379	0.619237	-1.51799	0.399248	-3.80213	0.000143459	0.000461559
AC006050.2	0.846203	-1.69978	0.447491	-3.79848	0.000145588	0.000467853
DEFA5	16.0826	2.64819	0.697396	3.79726	0.000146304	0.000469833
RP11-359K18.3	0.486492	1.1663	0.307704	3.79032	0.000150456	0.000482309
ATP8A2P1	18.1172	1.65446	0.4368	3.7877	0.000152051	0.000487048
LINC01388	5.55056	1.13617	0.300209	3.78459	0.000153965	0.000492554
RP11-554I8.2	1.38573	-1.038	0.274665	-3.77916	0.000157358	0.000502305
EDDM3A	0.743956	-2.34863	0.622659	-3.77193	0.000161988	0.000516126
RP11-51G5.1	0.374714	-1.0796	0.286785	-3.76448	0.000166896	0.000530602
DMP1	0.683231	1.01597	0.271335	3.74434	0.000180869	0.000570187
RP11-415D17.3	0.561736	1.04357	0.278816	3.74285	0.000181948	0.00057311
RP11-646E18.4	0.414614	1.1169	0.298474	3.74204	0.000182536	0.000574867
RP11-714M23.2	0.646221	1.03518	0.27689	3.73861	0.000185041	0.000581838
LINC01477	0.698345	1.52466	0.409249	3.72549	0.000194933	0.000610757
RP11-310P5.2	1.51048	1.28337	0.345159	3.71819	0.000200657	0.000626876
AC004691.1	0.974518	1.00302	0.269911	3.71613	0.0002023	0.000631642
APOOP2	0.596259	1.00451	0.270836	3.70894	0.000208127	0.000648766
RN7SL472P	1.25837	1.30504	0.352169	3.70571	0.0002108	0.000656556
RP11-762E8.1	3.99382	1.22273	0.330951	3.6946	0.00022023	0.000683789
AC000111.4	0.366935	-1.09195	0.295577	-3.6943	0.000220494	0.00068444
LL22NC03-121E8.3	2.59242	1.0728	0.290445	3.69364	0.000221069	0.000686167
SPATA8	1.34725	1.45522	0.393989	3.69354	0.000221152	0.000686369
RP11-96L7.2	0.577478	1.33072	0.360457	3.69176	0.000222708	0.000690802
RP11-63I8.1	0.291947	-1.01515	0.275065	-3.69056	0.000223762	0.000693843
RP11-150D20.5	0.500611	1.10783	0.300383	3.68806	0.000225966	0.000699819
CDY7P	0.636384	1.15317	0.315804	3.65154	0.00026067	0.000798219
LINC00355	1.37509	1.72401	0.475871	3.62285	0.000291378	0.000885367
RP11-241F15.10	4.15178	1.41502	0.390642	3.62229	0.000292002	0.00088712
RP11-64C1.1	1.3762	1.24578	0.344762	3.61345	0.000302146	0.000915073
CARD18	0.962056	2.46875	0.685231	3.6028	0.000314811	0.000949857
IGHV7-27	0.910911	-1.06585	0.296845	-3.5906	0.00032992	0.00099101
C2orf27AP1	3.05338	1.00301	0.280055	3.58147	0.000341672	0.00102299
RP11-614F17.2	1.74664	-1.39335	0.389212	-3.57993	0.000343686	0.00102845
RP11-507B12.2	1.19223	1.10099	0.308375	3.5703	0.00035657	0.00106339
FEZF2	3.17389	1.26408	0.354078	3.57006	0.000356905	0.00106422
MTRNR2L1	774.927	1.05532	0.29696	3.55374	0.000379793	0.00112546
RP11-608O21.1	3.13544	1.0288	0.290961	3.53588	0.000406424	0.00119678
RP11-237N19.3	0.386931	-1.16721	0.331153	-3.5247	0.000423968	0.00124428
NKX2-5	3.53682	1.1712	0.334216	3.50433	0.000457756	0.00133485
MAGEC2	6.23687	2.04955	0.585327	3.50155	0.00046256	0.00134688
FABP5P10	0.468751	1.17279	0.335184	3.49894	0.000467106	0.00135876
KRT17P7	0.738449	1.01812	0.291421	3.49366	0.000476456	0.00138447
PDX1	4.77856	1.04855	0.300993	3.48362	0.000494688	0.00143304
RP11-268G12.1	7.56585	1.05712	0.30363	3.48161	0.000498407	0.00144282
CTB-187M2.2	0.887341	-1.28293	0.368796	-3.4787	0.000503859	0.00145671
RP11-554D15.3	5.64336	1.187	0.341366	3.4772	0.000506682	0.0014642
POTEC	2.1309	1.2113	0.348824	3.47253	0.000515569	0.00148795
RP11-114H23.1	0.854606	1.13695	0.328469	3.46135	0.000537476	0.00154375
NBPF4	0.529618	1.24933	0.361406	3.45687	0.000546491	0.00156703
RP1-232N11.2	0.624732	1.16611	0.337985	3.4502	0.000560176	0.00160348
SLC6A18	0.718594	1.23177	0.358849	3.43255	0.000597935	0.00170344
CLDN10-AS1	0.852363	1.6815	0.490429	3.42864	0.000606622	0.00172585
LINC00682	0.413726	1.42855	0.416806	3.42737	0.000609451	0.00173311
RP11-733C7.1	0.612438	1.24845	0.364316	3.42683	0.000610681	0.00173648
RP11-54H7.4	0.989346	-1.14185	0.334017	-3.41853	0.000629614	0.00178535
RP1-40E16.9	0.635575	1.24517	0.365093	3.41055	0.000648321	0.00183345
RP11-476K15.1	0.654363	1.488	0.438943	3.38997	0.000699015	0.0019636
RP11-432M8.17	1.75584	1.08671	0.321559	3.3795	0.000726189	0.00203345
LINC00993	28.3633	1.37236	0.406851	3.37313	0.000743197	0.00207692
TRIM49B	0.65546	1.42095	0.422361	3.36429	0.00076741	0.00213921
SPRR2A	0.750832	-1.51608	0.450997	-3.36161	0.000774882	0.00215893
LBX1	2.10953	1.03333	0.307561	3.35977	0.000780079	0.00217181
RP11-983G14.1	1.17303	1.10919	0.330672	3.35434	0.00079555	0.00221212
AC078917.1	0.713954	1.0681	0.319363	3.34446	0.000824419	0.00228483
RP11-69H14.6	0.907367	1.23911	0.371444	3.33593	0.000850154	0.00235065
RP11-527H14.4	0.934428	1.65817	0.497515	3.33291	0.000859414	0.00237434
LINC00251	1.08726	1.09702	0.331036	3.31391	0.000920003	0.00252312
LINC00393	0.271656	-1.21494	0.36716	-3.30901	0.000936258	0.00256473
AC136365.1	0.485446	1.35661	0.412799	3.28636	0.00101493	0.00275905
RP11-488I20.7	20.8159	-1.0686	0.326058	-3.27734	0.00104792	0.00284159
KRTAP6-3	0.413151	1.17747	0.360763	3.26384	0.00109914	0.00296688
PGAM4P2	0.48219	1.63214	0.507889	3.21358	0.00131093	0.00348559
RP11-109M17.2	15.875	1.21737	0.384098	3.16943	0.0015274	0.00400043
FP671120.4	0.525568	1.44869	0.460168	3.14817	0.00164295	0.00426997
RNU6-864P	0.744541	1.05747	0.336932	3.13853	0.00169797	0.00439965
POU4F2	0.532675	1.11561	0.356311	3.13101	0.00174208	0.00450129
AC114803.3	0.321986	1.64103	0.524527	3.1286	0.00175644	0.00453561
BARX1-AS1	0.611776	1.03853	0.332151	3.12669	0.00176787	0.0045617
SNX19P1	1.33997	1.06159	0.339527	3.12667	0.00176799	0.00456172
PRSS56	1.98282	1.20983	0.386991	3.12625	0.00177054	0.00456735
CTD-2182N23.1	0.918606	-1.36095	0.435396	-3.12577	0.00177337	0.00457342
PHOX2B	1.05124	1.56681	0.506777	3.09171	0.00199008	0.00506803
AP003385.2	0.89139	1.47644	0.48042	3.07323	0.00211759	0.00536207
LINC01385	0.393999	1.06784	0.347742	3.07078	0.00213501	0.00540221
LINC01194	2.74226	1.80862	0.59354	3.04717	0.00231003	0.00581164
AC009264.1	3.3557	1.15878	0.380978	3.04159	0.00235329	0.00590985
RP11-635N19.3	0.376421	-1.13411	0.373398	-3.03726	0.0023874	0.00598877
RP11-300M24.1	0.515547	1.33518	0.442295	3.01875	0.0025382	0.0063322
SNORD116-15	0.691229	1.01564	0.336778	3.01576	0.00256337	0.00638824
MAGEA3	4.34972	1.6544	0.548807	3.01453	0.00257374	0.00641198
DCAF4L2	1.07426	2.07666	0.689561	3.01157	0.00259898	0.00646975
FABP12	0.390974	1.24849	0.414582	3.01145	0.00260003	0.00647194
NBPF6	0.509942	1.16333	0.386814	3.00747	0.00263434	0.00654744
RP11-143M1.3	1.38858	1.24991	0.416262	3.00269	0.00267602	0.00664098
PRR27	0.404765	1.431	0.478354	2.9915	0.00277607	0.0068645
SLC22A24	0.382892	1.0485	0.354446	2.95815	0.00309493	0.00758014
CTC-480C2.1	0.665801	1.63391	0.554592	2.94615	0.00321756	0.00784999
IFNL3	0.371443	1.13781	0.387803	2.934	0.00334623	0.00813403
RP11-406A20.4	0.315298	1.0607	0.363695	2.91644	0.00354048	0.00855564
DDX53	0.658999	1.26108	0.433929	2.90619	0.00365854	0.00880324
RP11-143E21.6	0.359543	-1.05599	0.36498	-2.89327	0.00381249	0.00913765
RP11-470F18.1	0.327348	-1.00684	0.348098	-2.89241	0.00382297	0.00915929
OR4K12P	8.36805	1.05543	0.365683	2.88618	0.00389953	0.00931852
MAGEA6	3.21312	1.75371	0.607966	2.88455	0.00391968	0.00936253
DNMT3L	0.483761	1.07375	0.375094	2.86261	0.00420166	0.00996685
RP11-810K23.9	5.38566	1.00084	0.352394	2.84012	0.00450959	0.0106253
FGF3	0.432545	1.19052	0.419471	2.83815	0.00453758	0.010686
RP11-6N13.1	0.647608	1.48479	0.531175	2.79529	0.00518527	0.0120264
RP11-81H3.2	0.988703	1.34999	0.483263	2.79348	0.00521436	0.0120857
KRTAP10-5	0.557271	1.1811	0.428781	2.75455	0.00587725	0.0134648
BAGE2	1.11379	1.32819	0.48393	2.74459	0.00605874	0.0138351
NPIPA7	0.362526	1.30459	0.476508	2.73781	0.00618506	0.0140938
GRAMD4P7	1.24396	1.10401	0.40433	2.73047	0.00632444	0.0143725
BPIFB4	0.395215	1.16623	0.429361	2.7162	0.00660358	0.0149341
KRT31	3.63472	1.07825	0.400317	2.6935	0.00707069	0.0158644
OR8G5	0.8733	1.00639	0.374766	2.68538	0.00724481	0.0162128
AQP12B	0.604106	1.18423	0.442464	2.67645	0.00744073	0.016608
OR2T4	0.775576	-1.03484	0.387518	-2.67043	0.00757548	0.0168828
RP11-315A17.1	0.302478	-1.10367	0.414826	-2.66056	0.00780109	0.0173305
GLYATL3	8.61422	1.35963	0.512864	2.65106	0.00802407	0.0177612
RP11-470L19.2	0.390242	1.04228	0.395084	2.63811	0.0083369	0.018372
RP11-616L12.1	0.394249	1.18952	0.45381	2.62119	0.00876238	0.0191989
RP11-284G10.1	1.58903	1.61423	0.616494	2.6184	0.00883434	0.019342
FGF4	0.688182	1.41267	0.54254	2.60381	0.0092194	0.020092
AC006000.5	0.623214	1.14848	0.442078	2.59791	0.00937931	0.0203947
RP11-32D17.4	0.262404	1.03058	0.398535	2.58593	0.00971172	0.0210534
AC108078.1	0.509693	1.01697	0.393499	2.58443	0.00975393	0.0211412
APOBEC1	0.331547	1.28101	0.496409	2.58055	0.00986425	0.0213559
PCDH9-AS1	0.5859	-1.53887	0.596784	-2.5786	0.00992002	0.0214693
RP11-543B16.3	0.536659	1.32166	0.522543	2.52928	0.0114296	0.0243684
GS1-39E22.2	0.379175	1.02794	0.407077	2.52517	0.0115641	0.0246301
RP11-560O20.1	1.67939	1.00627	0.403897	2.49141	0.0127237	0.0268127
GPR149	2.3312	1.04782	0.423884	2.47194	0.013438	0.0281351
RETNLB	0.537671	1.02041	0.418104	2.44058	0.0146638	0.0303704
CYP2C9	0.939296	1.02721	0.422713	2.43004	0.0150973	0.0311556
RP11-432M8.9	0.447477	1.06873	0.440514	2.42609	0.0152623	0.0314585
RP11-810K23.10	1.85315	1.14061	0.472583	2.41358	0.0157969	0.0324341
LINC00616	0.313492	1.15528	0.480353	2.40505	0.0161701	0.0330898
CH17-125A10.2	0.664191	1.09154	0.457223	2.38731	0.016972	0.0345568
FRG2DP	0.586024	1.27878	0.536947	2.38157	0.017239	0.0350605
RP11-43P8.2	0.313599	1.08313	0.455313	2.37887	0.017366	0.0352794
RP5-1121H13.3	0.348708	1.08517	0.456692	2.37615	0.0174943	0.0355096
ALPI	0.365721	1.49548	0.640728	2.33403	0.0195941	0.0392557
LINC01370	0.450171	1.10483	0.476334	2.31945	0.0203707	0.0406222
TACC1P1	0.788789	1.13087	0.489721	2.30922	0.0209315	0.0415741
MYOD1	2.00237	1.39072	0.604715	2.29979	0.0214599	0.0425031
LINC01203	0.260891	1.004	0.436606	2.29955	0.0214738	0.0425238
SSX1	0.963221	1.30672	0.580102	2.25257	0.0242865	0.0473893
