# Supplementary material for: Classification of pyroptosis patterns and construction of a novel prognostic model for prostate cancer based on bulk and single-cell RNA sequencing
Source: Front Endocrinol (Lausanne). 2022 Aug 29;13:1003594. doi: 10.3389/fendo.2022.1003594 (PMC9465051; doi:10.3389/fendo.2022.1003594)
Supplement: Supplementary Tables 1 — The pyroptosis-related genes. [file DataSheet_1.zip › Supplementary TableS5.xlsx]

## Sheet: table5.siggenes_coef
	sig_genes	coefs
1	EFNA2	0.449798
2	LIPF	0.0710299
3	FAM57B	1.0519
4	NAALADL2_AS2	0.259794
5	LAMP5_AS1	0.0328097
6	LRTM2	0.0482375
7	GPR158_AS1	1.76121
8	BRS3	1.93605
