# Supplementary material for: Classification of pyroptosis patterns and construction of a novel prognostic model for prostate cancer based on bulk and single-cell RNA sequencing
Source: Front Endocrinol (Lausanne). 2022 Aug 29;13:1003594. doi: 10.3389/fendo.2022.1003594 (PMC9465051; doi:10.3389/fendo.2022.1003594)
Supplement: Supplementary Tables 1 — The pyroptosis-related genes. [file DataSheet_1.zip › Supplementary TableS6.xlsx]

## Sheet: Supplementary TableS6
	baseMean	log2FoldChange	lfcSE	stat	pvalue	padj
CHMP4C	1834.54	0.808532	0.0587254	13.768	3.97e-43	7.15e-41
BAK1	738.327	0.141815	0.0354284	4.00286	6.26e-05	0.000215102
CASP8	1018.55	0.146229	0.048581	3.01	0.00261248	0.00649822
PLCG1	3702.23	0.0199476	0.0390542	0.510766	0.609515	0.698443
GSDMB	426.851	0.301539	0.0907065	3.32433	0.000886305	0.00243777
BAX	2709.14	0.440067	0.0475521	9.25441	2.15e-20	6.25e-19
GPX4	13594.2	0.404041	0.0543672	7.43171	1.07e-13	1.34e-12
CHMP4B	8600.15	0.171699	0.0339613	5.05572	4.29e-07	2.1e-06
CHMP6	1323.18	0.152335	0.0447593	3.40342	0.000665481	0.00187805
TP53	3497.4	0.0407148	0.0551736	0.73794	0.460551	0.563665
TP63	1285.83	-2.68617	0.109382	-24.5577	3.58e-133	6.77e-129
CASP9	1062.14	0.00435719	0.0270633	0.161	0.872094	0.908974
