# Supplementary material for: Classification of pyroptosis patterns and construction of a novel prognostic model for prostate cancer based on bulk and single-cell RNA sequencing
Source: Front Endocrinol (Lausanne). 2022 Aug 29;13:1003594. doi: 10.3389/fendo.2022.1003594 (PMC9465051; doi:10.3389/fendo.2022.1003594)
Supplement: Supplementary Tables 1 — The pyroptosis-related genes. [file DataSheet_1.zip › Supplementary TableS7.xlsx]

## Sheet: Supplementary TableS7
	p_val	avg_log2FC	pct.1	pct.2	p_val_adj	cluster	gene
KLK3	1.44117e-178	3.27401	1	0.927	3.73725e-174	0	KLK3
KLK2	1.33221e-174	2.73958	1	0.819	3.45468e-170	0	KLK2
ACPP	7.78041e-173	3.62479	0.999	0.76	2.01761e-168	0	ACPP
KLK4	6.77305e-150	2.47932	0.983	0.508	1.75639e-145	0	KLK4
SLC45A3	2.10272e-138	2.04715	0.937	0.24	5.45276e-134	0	SLC45A3
DBI	6.47563e-138	1.87589	0.988	0.736	1.67926e-133	0	DBI
MSMB	8.86139e-138	3.5773	0.999	0.974	2.29793e-133	0	MSMB
RDH11	3.50222e-135	2.39024	0.969	0.534	9.08195e-131	0	RDH11
DHRS7	4.5968e-126	1.9375	0.965	0.621	1.19204e-121	0	DHRS7
STEAP2	7.81028e-122	1.76653	0.919	0.3	2.02536e-117	0	STEAP2
CPE	6.144e-120	1.62747	0.966	0.492	1.59326e-115	0	CPE
LRRC26	1.33071e-119	1.75234	0.974	0.46	3.4508e-115	0	LRRC26
SEC11C	3.15728e-115	1.66322	0.97	0.609	8.18745e-111	0	SEC11C
SORD	4.45482e-109	1.64453	0.95	0.516	1.15522e-104	0	SORD
DCXR	1.37545e-106	1.4031	0.97	0.567	3.5668e-102	0	DCXR
SLC30A4	4.25747e-103	1.36264	0.766	0.129	1.10405e-98	0	SLC30A4
DPP4	1.16668e-101	1.31216	0.799	0.157	3.02543e-97	0	DPP4
IDH1	9.78229e-101	1.48243	0.898	0.333	2.53674e-96	0	IDH1
LCP1	1.11005e-99	1.16709	0.783	0.143	2.87859e-95	0	LCP1
P4HB	7.19974e-99	1.2131	0.983	0.726	1.86704e-94	0	P4HB
CKB	5.94223e-98	1.70516	0.948	0.508	1.54094e-93	0	CKB
PLPP1	7.87927e-98	1.45549	0.916	0.409	2.04325e-93	0	PLPP1
NKX3-1	1.1087e-96	1.50871	0.937	0.433	2.87507e-92	0	NKX3-1
TMPRSS2	3.79514e-95	1.4789	0.951	0.548	9.84154e-91	0	TMPRSS2
SSR4	4.54543e-95	1.1599	0.988	0.825	1.17872e-90	0	SSR4
RPL34	2.09432e-93	-0.989175	0.999	0.998	5.431e-89	0	RPL34
PMEPA1	5.88013e-93	1.32174	0.927	0.435	1.52484e-88	0	PMEPA1
NDRG1	9.37557e-93	1.55297	0.925	0.44	2.43127e-88	0	NDRG1
ZNF761	7.9201e-88	0.976305	0.707	0.115	2.05384e-83	0	ZNF761
NCAPD3	9.38477e-88	1.44172	0.706	0.119	2.43366e-83	0	NCAPD3
MT1G	6.0285e-87	2.66422	0.839	0.315	1.56331e-82	0	MT1G
FXYD3	6.56534e-87	1.04926	0.992	0.903	1.70252e-82	0	FXYD3
GLMP	9.46947e-87	1.1443	0.843	0.256	2.45562e-82	0	GLMP
SERF2	1.13377e-85	0.766717	0.999	0.98	2.94009e-81	0	SERF2
NIPAL3	1.53188e-84	1.12891	0.773	0.173	3.97247e-80	0	NIPAL3
SCD	1.24065e-83	1.26538	0.657	0.089	3.21726e-79	0	SCD
TMEM141	3.01302e-83	1.13839	0.955	0.593	7.81337e-79	0	TMEM141
PAK1IP1	1.6745e-82	1.3486	0.734	0.179	4.34232e-78	0	PAK1IP1
ANO7	2.7729e-82	1.01217	0.722	0.137	7.19069e-78	0	ANO7
PART1	3.73699e-82	1.14681	0.954	0.488	9.69077e-78	0	PART1
EBP	6.97484e-82	1.16727	0.795	0.242	1.80872e-77	0	EBP
RPS3	6.5457e-80	-0.919624	0.991	0.994	1.69743e-75	0	RPS3
ANPEP	2.25956e-79	1.77876	0.787	0.27	5.8595e-75	0	ANPEP
PTN	1.13982e-78	1.37816	0.671	0.121	2.95579e-74	0	PTN
AZGP1	2.25574e-78	1.1521	1	0.879	5.84959e-74	0	AZGP1
TRPV6	3.26691e-78	0.875686	0.651	0.095	8.47174e-74	0	TRPV6
LMAN1L	1.02295e-77	0.968927	0.615	0.069	2.65272e-73	0	LMAN1L
RPS19	7.52315e-77	-0.808257	0.996	1	1.9509e-72	0	RPS19
FADS2	8.21715e-77	1.05964	0.572	0.046	2.13087e-72	0	FADS2
ADIRF	4.11404e-76	1.22643	0.996	0.893	1.06685e-71	0	ADIRF
GGT1	4.76716e-76	0.999062	0.626	0.085	1.23622e-71	0	GGT1
AMD1	5.31648e-76	1.39402	0.963	0.681	1.37867e-71	0	AMD1
GREB1	7.19913e-76	0.913638	0.68	0.121	1.86688e-71	0	GREB1
MT1F	7.96829e-76	1.67532	0.782	0.274	2.06634e-71	0	MT1F
NAAA	1.81339e-75	0.891627	0.745	0.183	4.70247e-71	0	NAAA
ERGIC1	3.08703e-75	0.996891	0.875	0.387	8.00528e-71	0	ERGIC1
RPL21	3.11165e-75	-0.79288	0.997	0.998	8.06913e-71	0	RPL21
NME4	6.33018e-75	1.01245	0.907	0.415	1.64154e-70	0	NME4
MESP1	1.44348e-74	1.3183	0.78	0.25	3.74322e-70	0	MESP1
TMEM79	2.80896e-74	0.872465	0.711	0.153	7.28419e-70	0	TMEM79
TM7SF2	2.38389e-73	1.04199	0.795	0.262	6.18191e-69	0	TM7SF2
RCAN3	1.17959e-72	0.938281	0.715	0.161	3.05891e-68	0	RCAN3
DHCR24	2.63992e-72	1.0962	0.892	0.44	6.84584e-68	0	DHCR24
UQCRQ	3.34169e-72	0.909922	0.99	0.887	8.66567e-68	0	UQCRQ
S100A6	4.48574e-72	-2.58679	0.852	0.909	1.16324e-67	0	S100A6
RAB3B	1.07984e-71	0.876646	0.669	0.125	2.80023e-67	0	RAB3B
MGST1	3.63903e-71	1.2339	0.907	0.526	9.43673e-67	0	MGST1
RPL27A	4.7216e-71	-0.677292	0.996	0.998	1.22441e-66	0	RPL27A
RPL6	7.46298e-71	-0.839095	0.991	0.98	1.9353e-66	0	RPL6
AGTRAP	1.52815e-70	0.9874	0.861	0.381	3.9628e-66	0	AGTRAP
MPC2	4.47018e-70	1.03316	0.927	0.556	1.15921e-65	0	MPC2
SYT7	6.83761e-70	0.831214	0.702	0.151	1.77313e-65	0	SYT7
SLC39A6	7.51286e-70	0.932591	0.925	0.488	1.94823e-65	0	SLC39A6
MT1M	9.75268e-70	1.55992	0.688	0.188	2.52907e-65	0	MT1M
HSP90B1	4.75724e-69	0.938587	0.975	0.748	1.23365e-64	0	HSP90B1
LINC01297	6.48019e-69	1.19148	0.55	0.052	1.68044e-64	0	LINC01297
SPDEF	8.52962e-69	0.946619	0.86	0.333	2.2119e-64	0	SPDEF
PARM1	1.73876e-68	0.773188	0.635	0.117	4.50896e-64	0	PARM1
MT1E	2.32345e-68	1.40838	0.907	0.548	6.02518e-64	0	MT1E
SOAT1	1.44661e-67	0.833017	0.702	0.173	3.75134e-63	0	SOAT1
RPS14	3.60307e-67	-0.717158	0.997	1	9.34348e-63	0	RPS14
SEC61G	4.7365e-67	0.838976	0.965	0.698	1.22827e-62	0	SEC61G
LAMP2	4.984e-67	1.00945	0.862	0.399	1.29245e-62	0	LAMP2
RPL7	6.75386e-67	-0.810951	0.993	0.994	1.75141e-62	0	RPL7
EPHX2	7.99741e-67	0.668679	0.702	0.147	2.07389e-62	0	EPHX2
HIST1H2AC	4.6113e-66	0.994304	0.76	0.266	1.1958e-61	0	HIST1H2AC
PEBP4	4.9287e-66	0.920179	0.638	0.127	1.27811e-61	0	PEBP4
CD46	6.36194e-66	0.926494	0.898	0.46	1.64978e-61	0	CD46
NPDC1	3.81243e-65	0.895663	0.982	0.671	9.88639e-61	0	NPDC1
RAB27A	4.4202e-65	0.838279	0.688	0.169	1.14625e-60	0	RAB27A
ACSL3	6.12603e-65	0.923326	0.802	0.278	1.5886e-60	0	ACSL3
BTF3	6.72636e-65	-0.975016	0.928	0.933	1.74428e-60	0	BTF3
H2AFJ	1.90396e-64	0.947263	0.969	0.734	4.93736e-60	0	H2AFJ
ELOVL5	5.20559e-64	0.952109	0.795	0.3	1.34991e-59	0	ELOVL5
RPS6	6.7634e-64	-0.760919	0.993	0.998	1.75389e-59	0	RPS6
TRIM36	1.01484e-63	0.745262	0.636	0.127	2.63169e-59	0	TRIM36
LINC00844	3.87173e-63	1.08693	0.567	0.085	1.00402e-58	0	LINC00844
TMEM220	5.49026e-63	0.713851	0.693	0.179	1.42374e-58	0	TMEM220
ALOX15B	5.90309e-63	0.90832	0.546	0.073	1.53079e-58	0	ALOX15B
SYNGR2	7.05151e-63	0.855898	0.933	0.506	1.8286e-58	0	SYNGR2
TRPM8	7.08849e-63	1.02251	0.656	0.149	1.83819e-58	0	TRPM8
ATP6V0B	1.05517e-62	0.884825	0.946	0.629	2.73627e-58	0	ATP6V0B
KIAA1324	1.51214e-62	0.882357	0.896	0.427	3.92128e-58	0	KIAA1324
APLP2	2.02039e-62	0.870166	0.945	0.629	5.23928e-58	0	APLP2
RPS27	2.17835e-62	-0.594564	1	1	5.6489e-58	0	RPS27
CALR	2.1922e-62	0.868868	0.967	0.762	5.68481e-58	0	CALR
CLGN	2.25885e-62	0.748053	0.563	0.083	5.85766e-58	0	CLGN
FASN	3.26144e-62	0.851849	0.68	0.159	8.45757e-58	0	FASN
GTF3C6	9.46098e-62	0.915502	0.885	0.474	2.45342e-57	0	GTF3C6
RPN2	1.81395e-61	0.897326	0.906	0.492	4.70393e-57	0	RPN2
FOLH1	1.95866e-61	1.09136	0.723	0.216	5.07921e-57	0	FOLH1
CREB3L4	2.05381e-61	0.872702	0.854	0.353	5.32594e-57	0	CREB3L4
CD99	2.66782e-61	0.878499	0.944	0.619	6.91818e-57	0	CD99
PDIA3	4.1628e-61	0.846511	0.97	0.716	1.0795e-56	0	PDIA3
CST3	5.8285e-61	0.797593	0.988	0.867	1.51145e-56	0	CST3
ANTXR2	6.08282e-61	0.809013	0.668	0.165	1.5774e-56	0	ANTXR2
NPY	7.28733e-61	2.28967	0.866	0.554	1.88975e-56	0	NPY
FKBP5	9.11978e-61	0.718615	0.618	0.127	2.36494e-56	0	FKBP5
TPD52	1.65257e-60	0.877956	0.86	0.393	4.28543e-56	0	TPD52
TMBIM6	2.22247e-60	0.790018	0.978	0.802	5.76332e-56	0	TMBIM6
NBL1	5.72169e-60	0.949281	0.902	0.514	1.48375e-55	0	NBL1
SMCO4	8.80877e-60	0.77449	0.819	0.329	2.28429e-55	0	SMCO4
RPL32	9.65918e-60	-0.734508	0.999	0.994	2.50482e-55	0	RPL32
ATP5J2	1.09024e-59	0.844632	0.966	0.692	2.82722e-55	0	ATP5J2
HOXB13	1.25293e-59	0.835204	0.881	0.419	3.2491e-55	0	HOXB13
SMS	1.31972e-59	1.0191	0.776	0.3	3.4223e-55	0	SMS
CD320	2.03807e-59	0.803514	0.764	0.246	5.28511e-55	0	CD320
RPL14	2.79083e-59	-0.805915	0.98	0.982	7.23717e-55	0	RPL14
NCOA4	3.54263e-59	1.077	0.761	0.27	9.18674e-55	0	NCOA4
RP11-356O9.1	8.76462e-59	0.736604	0.615	0.127	2.27284e-54	0	RP11-356O9.1
STEAP1	1.13664e-58	0.941104	0.799	0.331	2.94754e-54	0	STEAP1
RPS21	1.31185e-58	-0.641471	0.99	0.984	3.4019e-54	0	RPS21
ARG2	1.45001e-58	1.1101	0.701	0.216	3.76018e-54	0	ARG2
AIM1	1.7644e-58	0.633637	0.64	0.143	4.57545e-54	0	AIM1
HGD	1.81117e-58	0.653154	0.614	0.129	4.69672e-54	0	HGD
RPL15	2.27449e-58	-0.67925	1	0.99	5.89821e-54	0	RPL15
RPLP2	2.89507e-58	-0.565149	1	0.998	7.50749e-54	0	RPLP2
SEC61A1	3.94877e-58	0.799608	0.769	0.268	1.02399e-53	0	SEC61A1
ACAD8	6.79222e-58	0.73184	0.591	0.121	1.76136e-53	0	ACAD8
RPS23	8.30194e-58	-0.672884	0.999	0.992	2.15286e-53	0	RPS23
CANX	1.07548e-57	0.855137	0.904	0.53	2.78894e-53	0	CANX
MBOAT2	1.14425e-57	0.671824	0.597	0.125	2.96726e-53	0	MBOAT2
MYBPC1	3.67999e-57	0.75274	0.572	0.105	9.54296e-53	0	MYBPC1
CTBS	1.15028e-56	0.663952	0.631	0.149	2.98291e-52	0	CTBS
PDIA4	1.54069e-56	0.798267	0.848	0.365	3.99532e-52	0	PDIA4
BMPR1B	1.57638e-56	0.743926	0.732	0.214	4.08787e-52	0	BMPR1B
RPL35A	1.78042e-56	-0.644002	0.999	1	4.61697e-52	0	RPL35A
CRISPLD2	5.64377e-56	1.01033	0.612	0.143	1.46354e-51	0	CRISPLD2
ATP2C1	6.10238e-56	0.767627	0.79	0.312	1.58247e-51	0	ATP2C1
FAM3B	7.96318e-56	0.917734	0.874	0.411	2.06501e-51	0	FAM3B
FAM213A	8.89266e-56	0.804122	0.799	0.347	2.30605e-51	0	FAM213A
FOXA1	5.7661e-55	0.725026	0.774	0.284	1.49526e-50	0	FOXA1
HNRNPA1	1.68216e-54	-1.01418	0.927	0.917	4.36217e-50	0	HNRNPA1
PPP1R7	1.72412e-54	0.726616	0.757	0.274	4.47099e-50	0	PPP1R7
ATP6AP1	2.09238e-54	0.754266	0.843	0.355	5.42596e-50	0	ATP6AP1
PTPRF	2.49929e-54	0.794552	0.858	0.393	6.48117e-50	0	PTPRF
RPS18	2.89279e-54	-0.635647	1	1	7.50158e-50	0	RPS18
GLB1L2	3.72139e-54	0.576363	0.593	0.121	9.65031e-50	0	GLB1L2
RPL26	6.29718e-54	-0.670645	0.999	0.99	1.63298e-49	0	RPL26
FAM135A	9.39441e-54	0.756724	0.534	0.093	2.43616e-49	0	FAM135A
XAB2	1.37705e-53	0.78776	0.816	0.331	3.57095e-49	0	XAB2
CP	1.40557e-53	-1.56385	0.08	0.419	3.64494e-49	0	CP
IQGAP2	4.39953e-53	0.660992	0.64	0.167	1.14089e-48	0	IQGAP2
ANKH	4.78431e-53	0.80071	0.78	0.31	1.24067e-48	0	ANKH
RPS3A	4.96359e-53	-0.722276	0.992	0.994	1.28716e-48	0	RPS3A
DMXL1	6.28385e-53	0.762647	0.665	0.198	1.62953e-48	0	DMXL1
RPS2	7.56446e-53	-0.791653	0.999	0.998	1.96162e-48	0	RPS2
RPS9	1.06417e-52	-0.621816	0.995	0.99	2.75962e-48	0	RPS9
MAGEH1	1.48883e-52	0.79215	0.568	0.121	3.86083e-48	0	MAGEH1
ZNF827	1.57949e-52	0.831036	0.528	0.095	4.09592e-48	0	ZNF827
BNIP3	1.72535e-52	0.740486	0.79	0.31	4.47417e-48	0	BNIP3
ADI1	1.75565e-52	0.769503	0.928	0.56	4.55275e-48	0	ADI1
SARAF	4.46037e-52	0.766845	0.936	0.7	1.15666e-47	0	SARAF
GNMT	6.67419e-52	0.572248	0.513	0.083	1.73075e-47	0	GNMT
GCNT2	8.1475e-52	0.791443	0.722	0.242	2.11281e-47	0	GCNT2
NUPR1	8.77328e-52	0.804086	0.965	0.728	2.27509e-47	0	NUPR1
ATP6V0E2	1.02194e-51	0.663607	0.681	0.198	2.6501e-47	0	ATP6V0E2
HIST1H1C	1.08582e-51	0.902141	0.816	0.347	2.81575e-47	0	HIST1H1C
FKBP2	1.85142e-51	0.835492	0.923	0.629	4.80109e-47	0	FKBP2
RPL3	2.64662e-51	-0.753488	1	0.996	6.86323e-47	0	RPL3
AP2S1	2.78856e-51	0.789579	0.858	0.462	7.23129e-47	0	AP2S1
CNDP2	3.56932e-51	0.768132	0.782	0.327	9.25595e-47	0	CNDP2
EIF1	4.11511e-51	-0.819144	0.988	0.98	1.06713e-46	0	EIF1
PPDPF	4.89374e-51	0.65679	0.996	0.919	1.26904e-46	0	PPDPF
ZFP36L1	6.52817e-51	-1.48464	0.764	0.839	1.69288e-46	0	ZFP36L1
ANG	1.11329e-50	0.751334	0.768	0.294	2.88698e-46	0	ANG
TMEM87B	1.16259e-50	0.566669	0.606	0.147	3.01483e-46	0	TMEM87B
TM9SF3	1.16586e-50	0.771439	0.849	0.429	3.0233e-46	0	TM9SF3
ZFAS1	1.22861e-50	-0.938081	0.892	0.891	3.18603e-46	0	ZFAS1
SLC39A10	1.47908e-50	0.750388	0.577	0.133	3.83555e-46	0	SLC39A10
PSAP	2.39066e-50	0.693534	0.979	0.794	6.19947e-46	0	PSAP
PDIA6	4.00054e-50	0.737703	0.917	0.534	1.03742e-45	0	PDIA6
OLFML3	5.36889e-50	1.48379	0.463	0.062	1.39226e-45	0	OLFML3
BASP1	5.50336e-50	0.829138	0.808	0.383	1.42713e-45	0	BASP1
AC020571.3	9.6525e-50	0.513326	0.442	0.048	2.50309e-45	0	AC020571.3
CCK	1.08957e-49	1.12814	0.501	0.087	2.82547e-45	0	CCK
CALD1	1.11628e-49	0.70627	0.824	0.369	2.89473e-45	0	CALD1
SLPI	1.52995e-49	-2.31961	0.358	0.623	3.96746e-45	0	SLPI
SLC2A10	1.6925e-49	0.522893	0.592	0.139	4.389e-45	0	SLC2A10
DEGS1	1.99907e-49	0.644169	0.676	0.208	5.184e-45	0	DEGS1
ZNF532	2.21711e-49	0.733634	0.643	0.181	5.74942e-45	0	ZNF532
DSC2	3.08334e-49	0.59322	0.58	0.137	7.99573e-45	0	DSC2
GMPR	4.21587e-49	0.655208	0.768	0.296	1.09326e-44	0	GMPR
RPL5	4.53021e-49	-0.731782	0.99	0.98	1.17477e-44	0	RPL5
STRA13	5.67097e-49	0.695663	0.858	0.419	1.4706e-44	0	STRA13
HACD2	6.99004e-49	0.559739	0.626	0.155	1.81266e-44	0	HACD2
CYB561	1.42393e-48	0.670474	0.797	0.347	3.69254e-44	0	CYB561
ASTN2	1.93623e-48	0.55391	0.471	0.071	5.02104e-44	0	ASTN2
RPL39	2.01066e-48	-0.656734	0.995	0.994	5.21404e-44	0	RPL39
ACSL1	2.05656e-48	0.685686	0.736	0.278	5.33306e-44	0	ACSL1
CANT1	2.58044e-48	0.57111	0.724	0.242	6.6916e-44	0	CANT1
CPLX3	2.77215e-48	0.69969	0.427	0.044	7.18873e-44	0	CPLX3
RPS25	6.41976e-48	-0.644484	0.991	0.99	1.66477e-43	0	RPS25
CDC42EP5	1.11671e-47	0.647388	0.698	0.228	2.89585e-43	0	CDC42EP5
NEFH	1.17109e-47	1.19685	0.454	0.065	3.03687e-43	0	NEFH
CSGALNACT1	1.42423e-47	0.554536	0.604	0.153	3.69331e-43	0	CSGALNACT1
CCPG1	1.6607e-47	0.671384	0.747	0.264	4.30654e-43	0	CCPG1
TMEM8A	1.87675e-47	0.546502	0.517	0.101	4.86679e-43	0	TMEM8A
CWH43	2.13953e-47	0.529432	0.453	0.06	5.54822e-43	0	CWH43
FAU	2.22882e-47	-0.516124	0.99	0.988	5.77977e-43	0	FAU
EEF1A1	5.38334e-47	-0.72148	1	1	1.39601e-42	0	EEF1A1
RPS15A	6.40237e-47	-0.54563	0.995	0.996	1.66026e-42	0	RPS15A
GNB2L1	6.44443e-47	-0.732683	0.974	0.966	1.67117e-42	0	GNB2L1
FAM174B	7.61773e-47	0.568558	0.66	0.194	1.97543e-42	0	FAM174B
RPS27A	8.297e-47	-0.579132	1	0.996	2.15158e-42	0	RPS27A
LIFR	8.79086e-47	0.527832	0.541	0.117	2.27965e-42	0	LIFR
NDRG2	9.00753e-47	0.676553	0.673	0.222	2.33583e-42	0	NDRG2
YIPF1	1.06045e-46	0.576394	0.642	0.19	2.74997e-42	0	YIPF1
SLC1A5	1.88183e-46	0.659034	0.789	0.323	4.87995e-42	0	SLC1A5
PDIA5	1.89438e-46	0.507923	0.535	0.113	4.91251e-42	0	PDIA5
RPL30	2.74245e-46	-0.596598	0.995	0.994	7.11172e-42	0	RPL30
RPL11	2.74247e-46	-0.61916	0.995	0.996	7.11177e-42	0	RPL11
ABHD17C	2.81033e-46	0.538127	0.479	0.079	7.28776e-42	0	ABHD17C
RP11-91I20.3	4.20468e-46	0.593981	0.365	0.016	1.09036e-41	0	RP11-91I20.3
CD38	5.4317e-46	0.496938	0.413	0.04	1.40855e-41	0	CD38
DYNLRB1	6.08008e-46	0.721024	0.877	0.484	1.57669e-41	0	DYNLRB1
MZT2A	6.74985e-46	0.709765	0.882	0.484	1.75037e-41	0	MZT2A
ORMDL2	9.93176e-46	0.660548	0.783	0.331	2.5755e-41	0	ORMDL2
MAZ	1.09297e-45	0.637518	0.686	0.234	2.83428e-41	0	MAZ
SPATC1L	1.2273e-45	0.550589	0.606	0.165	3.18264e-41	0	SPATC1L
ERLEC1	1.41099e-45	0.747065	0.719	0.276	3.65899e-41	0	ERLEC1
MT2A	1.64715e-45	0.948004	0.963	0.825	4.27138e-41	0	MT2A
ATP1B1	2.70123e-45	-1.75566	0.249	0.538	7.00482e-41	0	ATP1B1
KRT19	2.7538e-45	-2.14672	0.757	0.817	7.14115e-41	0	KRT19
PDE9A	3.55471e-45	0.540914	0.501	0.101	9.21807e-41	0	PDE9A
PLPP5	4.23688e-45	0.673932	0.883	0.518	1.09871e-40	0	PLPP5
RAB3D	8.63354e-45	0.435608	0.575	0.151	2.23885e-40	0	RAB3D
ACLY	1.61162e-44	0.584017	0.617	0.183	4.17925e-40	0	ACLY
ACAA1	1.68101e-44	0.59175	0.753	0.319	4.35919e-40	0	ACAA1
TSC22D3	2.11494e-44	0.87742	0.781	0.363	5.48446e-40	0	TSC22D3
TMSB15A	3.14684e-44	0.518108	0.499	0.099	8.16039e-40	0	TMSB15A
ACP2	3.5803e-44	0.480592	0.567	0.135	9.28443e-40	0	ACP2
PDLIM5	3.82081e-44	0.879564	0.885	0.48	9.90814e-40	0	PDLIM5
ENDOD1	7.0842e-44	0.498903	0.517	0.113	1.83707e-39	0	ENDOD1
CPM	1.19975e-43	0.765852	0.412	0.048	3.11118e-39	0	CPM
ZFHX3	1.3535e-43	0.60588	0.735	0.276	3.50988e-39	0	ZFHX3
CHRM1	1.577e-43	0.449501	0.436	0.067	4.08948e-39	0	CHRM1
IGF1R	2.19399e-43	0.495212	0.61	0.175	5.68945e-39	0	IGF1R
TMEM251	2.31258e-43	0.508476	0.647	0.204	5.99699e-39	0	TMEM251
HID1	2.95209e-43	0.488428	0.567	0.143	7.65536e-39	0	HID1
MIEN1	3.306e-43	0.60595	0.848	0.427	8.57311e-39	0	MIEN1
PGM3	3.5211e-43	0.469419	0.591	0.163	9.13092e-39	0	PGM3
SPOCK1	5.73566e-43	0.482725	0.503	0.097	1.48737e-38	0	SPOCK1
PRDM8	6.9209e-43	0.763993	0.421	0.058	1.79473e-38	0	PRDM8
RPL19	7.26689e-43	-0.560063	0.993	0.99	1.88445e-38	0	RPL19
RPL18A	8.57371e-43	-0.567754	0.999	0.988	2.22333e-38	0	RPL18A
H3F3B	1.10257e-42	-0.933187	0.975	0.98	2.85918e-38	0	H3F3B
SPCS3	1.19316e-42	0.579389	0.676	0.24	3.0941e-38	0	SPCS3
FAAH	1.22684e-42	0.615091	0.678	0.238	3.18143e-38	0	FAAH
KIF5C	1.28216e-42	0.51917	0.522	0.121	3.3249e-38	0	KIF5C
PPP3CA	1.30481e-42	0.691653	0.873	0.458	3.38363e-38	0	PPP3CA
PTMA	1.342e-42	-0.718592	0.99	0.984	3.48007e-38	0	PTMA
HIPK2	1.48457e-42	0.570057	0.688	0.254	3.84978e-38	0	HIPK2
MYDGF	1.66354e-42	0.702545	0.913	0.597	4.3139e-38	0	MYDGF
B2M	1.71393e-42	0.660739	1	0.996	4.44457e-38	0	B2M
CD177	1.84232e-42	0.747253	0.415	0.056	4.77749e-38	0	CD177
MME	2.13289e-42	0.604454	0.476	0.091	5.53101e-38	0	MME
SLC25A1	2.28524e-42	0.552647	0.636	0.206	5.92608e-38	0	SLC25A1
RPL24	2.3073e-42	-0.592334	0.99	0.984	5.98329e-38	0	RPL24
MSMO1	3.48824e-42	0.711938	0.556	0.153	9.04571e-38	0	MSMO1
ASRGL1	3.49319e-42	0.681423	0.663	0.232	9.05853e-38	0	ASRGL1
SEMA3C	4.77745e-42	0.575934	0.56	0.151	1.23889e-37	0	SEMA3C
RPS4X	6.04712e-42	-0.668591	1	0.994	1.56814e-37	0	RPS4X
ABHD2	6.08398e-42	0.631328	0.752	0.306	1.5777e-37	0	ABHD2
PLA2G12A	9.52958e-42	0.477394	0.66	0.222	2.47121e-37	0	PLA2G12A
MTHFS	1.30393e-41	0.552595	0.577	0.169	3.38134e-37	0	MTHFS
CLTC	1.55243e-41	0.58294	0.73	0.29	4.02577e-37	0	CLTC
RPLP1	2.2182e-41	-0.581707	0.997	1	5.75223e-37	0	RPLP1
UQCC3	2.60892e-41	0.604987	0.803	0.353	6.76545e-37	0	UQCC3
CD74	4.25412e-41	-1.43568	0.882	0.899	1.10318e-36	0	CD74
ZBTB20	4.74655e-41	0.515472	0.625	0.2	1.23088e-36	0	ZBTB20
SEC61B	5.23939e-41	0.602238	0.949	0.764	1.35868e-36	0	SEC61B
GLTSCR2	5.29533e-41	-0.896143	0.874	0.863	1.37318e-36	0	GLTSCR2
NDUFA13	6.07631e-41	0.611832	0.974	0.766	1.57571e-36	0	NDUFA13
NGFRAP1	6.62929e-41	0.664419	0.941	0.627	1.71911e-36	0	NGFRAP1
FAM177A1	6.76214e-41	0.673772	0.887	0.53	1.75356e-36	0	FAM177A1
AR	8.14161e-41	0.518649	0.598	0.177	2.11128e-36	0	AR
VGLL3	1.16331e-40	0.799406	0.448	0.083	3.0167e-36	0	VGLL3
TMSB4X	1.3099e-40	-1.19637	0.992	0.984	3.39683e-36	0	TMSB4X
CERS4	1.71062e-40	0.534757	0.741	0.282	4.43599e-36	0	CERS4
RPL13A	1.81056e-40	-0.5428	0.999	1	4.69514e-36	0	RPL13A
RCN1	2.49085e-40	0.59466	0.795	0.375	6.45926e-36	0	RCN1
MINOS1	2.59521e-40	0.631796	0.954	0.7	6.7299e-36	0	MINOS1
EAF2	2.677e-40	0.64451	0.51	0.127	6.94199e-36	0	EAF2
LRP11	2.71269e-40	0.404834	0.436	0.077	7.03454e-36	0	LRP11
HOMER2	3.96907e-40	0.602782	0.757	0.351	1.02926e-35	0	HOMER2
ACAT2	3.99868e-40	0.533046	0.585	0.179	1.03694e-35	0	ACAT2
KIF22	4.35746e-40	0.628042	0.73	0.29	1.12998e-35	0	KIF22
COX17	5.28554e-40	0.617258	0.871	0.5	1.37065e-35	0	COX17
SIL1	9.9473e-40	0.456968	0.686	0.232	2.57953e-35	0	SIL1
COA3	1.01342e-39	0.578215	0.828	0.419	2.62801e-35	0	COA3
MMAB	1.04438e-39	0.440178	0.596	0.173	2.70827e-35	0	MMAB
ZFP36L2	1.24437e-39	-1.25695	0.768	0.841	3.22689e-35	0	ZFP36L2
MRPL32	1.29086e-39	0.624949	0.795	0.375	3.34745e-35	0	MRPL32
NECAB3	1.62325e-39	0.459036	0.524	0.135	4.20942e-35	0	NECAB3
SYTL1	1.79003e-39	0.563928	0.791	0.347	4.64191e-35	0	SYTL1
UQCR10	1.82635e-39	0.580307	0.958	0.681	4.73608e-35	0	UQCR10
SMIM7	2.03088e-39	0.559478	0.835	0.409	5.26648e-35	0	SMIM7
CPNE4	2.18361e-39	0.444736	0.434	0.079	5.66253e-35	0	CPNE4
SLC16A1	2.39666e-39	0.418945	0.394	0.056	6.21501e-35	0	SLC16A1
ZG16B	2.76477e-39	0.627763	0.92	0.591	7.16959e-35	0	ZG16B
CASC4	3.2983e-39	0.50198	0.696	0.262	8.55314e-35	0	CASC4
RPL9	3.41531e-39	-0.538422	0.996	0.99	8.85659e-35	0	RPL9
NSMCE1	3.66873e-39	0.641307	0.748	0.331	9.51375e-35	0	NSMCE1
CDH1	5.08992e-39	0.582345	0.829	0.415	1.31992e-34	0	CDH1
SLC39A7	5.59242e-39	0.514264	0.814	0.375	1.45023e-34	0	SLC39A7
RPL13	5.6385e-39	-0.586159	0.999	1	1.46218e-34	0	RPL13
PM20D2	6.23982e-39	0.443942	0.563	0.157	1.61811e-34	0	PM20D2
TMED10	6.84403e-39	0.622645	0.892	0.575	1.77479e-34	0	TMED10
RPL4	6.89457e-39	-0.768767	0.958	0.917	1.7879e-34	0	RPL4
SOCS2	8.05472e-39	0.600473	0.686	0.268	2.08875e-34	0	SOCS2
MRPL57	8.87713e-39	0.587914	0.873	0.488	2.30202e-34	0	MRPL57
VWA1	8.88636e-39	0.657058	0.848	0.47	2.30441e-34	0	VWA1
CCDC167	1.27548e-38	0.433811	0.539	0.143	3.30757e-34	0	CCDC167
SEPP1	1.2794e-38	0.627006	0.89	0.593	3.31774e-34	0	SEPP1
TMEM33	1.36231e-38	0.484259	0.604	0.19	3.53274e-34	0	TMEM33
DPM3	1.42141e-38	0.614486	0.862	0.476	3.68599e-34	0	DPM3
GTF3C1	1.52766e-38	0.394421	0.483	0.105	3.96152e-34	0	GTF3C1
VEGFA	1.73274e-38	0.716853	0.692	0.266	4.49335e-34	0	VEGFA
OAZ3	1.79632e-38	0.464601	0.455	0.095	4.65821e-34	0	OAZ3
NUDT4	1.86704e-38	0.800412	0.839	0.504	4.84161e-34	0	NUDT4
RPS7	2.01126e-38	-0.574811	0.99	0.988	5.21559e-34	0	RPS7
RPL10A	2.08775e-38	-0.607422	0.993	0.988	5.41394e-34	0	RPL10A
PNKD	2.28617e-38	0.57034	0.891	0.558	5.92851e-34	0	PNKD
HIST1H2BD	2.96171e-38	0.405727	0.58	0.169	7.68032e-34	0	HIST1H2BD
NIPAL2	3.63213e-38	0.351132	0.392	0.06	9.41883e-34	0	NIPAL2
CLU	3.67092e-38	-1.51627	0.5	0.663	9.51944e-34	0	CLU
RPL23A	4.10707e-38	-0.512313	0.996	0.988	1.06505e-33	0	RPL23A
NDUFC1	4.25966e-38	0.603332	0.912	0.562	1.10461e-33	0	NDUFC1
EEF1B2	4.40637e-38	-0.904989	0.848	0.831	1.14266e-33	0	EEF1B2
GPT2	4.60127e-38	0.43515	0.602	0.19	1.1932e-33	0	GPT2
HYOU1	4.88951e-38	0.437648	0.547	0.151	1.26795e-33	0	HYOU1
SNHG25	5.72331e-38	0.855826	0.971	0.744	1.48417e-33	0	SNHG25
DDT	6.47504e-38	0.642722	0.916	0.635	1.67911e-33	0	DDT
CFAP69	7.35578e-38	0.474118	0.358	0.042	1.9075e-33	0	CFAP69
SPON2	7.85249e-38	1.39387	0.476	0.131	2.03631e-33	0	SPON2
FURIN	9.46004e-38	0.461658	0.551	0.153	2.45318e-33	0	FURIN
SSR1	1.11713e-37	0.528686	0.762	0.341	2.89693e-33	0	SSR1
TUSC3	1.24514e-37	0.492054	0.656	0.24	3.22889e-33	0	TUSC3
RPN1	1.30876e-37	0.519372	0.782	0.359	3.39387e-33	0	RPN1
NOP10	1.39481e-37	0.536697	0.873	0.51	3.61702e-33	0	NOP10
COX8A	1.40157e-37	0.543536	0.959	0.821	3.63454e-33	0	COX8A
WFDC2	1.83664e-37	-1.91404	0.801	0.831	4.76277e-33	0	WFDC2
BLOC1S6	2.56017e-37	0.481498	0.568	0.173	6.63903e-33	0	BLOC1S6
RPLP0	2.79435e-37	-0.65015	0.99	0.972	7.24632e-33	0	RPLP0
TP53INP1	3.27143e-37	0.397909	0.475	0.109	8.48347e-33	0	TP53INP1
HLA-B	3.76984e-37	0.578962	0.997	0.962	9.77595e-33	0	HLA-B
CAPNS1	4.49263e-37	0.582003	0.76	0.345	1.16503e-32	0	CAPNS1
BMPR1B-AS1	4.75613e-37	0.386156	0.35	0.038	1.23336e-32	0	BMPR1B-AS1
NPM1	5.52615e-37	-0.924905	0.864	0.833	1.43304e-32	0	NPM1
PIGH	5.6576e-37	0.44579	0.518	0.139	1.46713e-32	0	PIGH
ATP6V1G1	7.48402e-37	0.579315	0.966	0.778	1.94076e-32	0	ATP6V1G1
SLC25A37	9.59806e-37	0.586769	0.862	0.44	2.48897e-32	0	SLC25A37
C19orf48	1.03106e-36	0.59243	0.72	0.286	2.67374e-32	0	C19orf48
PPP2R4	1.06867e-36	0.520361	0.638	0.226	2.77128e-32	0	PPP2R4
SLC26A2	1.17118e-36	0.736026	0.584	0.194	3.03711e-32	0	SLC26A2
ERP29	1.54333e-36	0.589532	0.957	0.702	4.00216e-32	0	ERP29
IDI1	1.59373e-36	0.562734	0.646	0.246	4.13285e-32	0	IDI1
AP1B1	1.72966e-36	0.391975	0.535	0.145	4.48535e-32	0	AP1B1
UQCR11	1.82972e-36	0.528332	0.962	0.829	4.74482e-32	0	UQCR11
LSAMP	1.89095e-36	0.461473	0.318	0.024	4.90361e-32	0	LSAMP
SURF4	1.91778e-36	0.555004	0.772	0.365	4.97318e-32	0	SURF4
SERINC5	2.27099e-36	0.599695	0.823	0.397	5.88912e-32	0	SERINC5
BCAS1	2.53282e-36	0.405049	0.507	0.133	6.56811e-32	0	BCAS1
ENTPD5	2.6073e-36	0.573751	0.577	0.183	6.76125e-32	0	ENTPD5
SLC22A23	3.37805e-36	0.434728	0.457	0.103	8.75997e-32	0	SLC22A23
TMED7	3.55934e-36	0.431057	0.63	0.216	9.23008e-32	0	TMED7
ORM2	4.05072e-36	0.793134	0.289	0.01	1.05043e-31	0	ORM2
ATOX1	4.06279e-36	0.593263	0.836	0.476	1.05356e-31	0	ATOX1
RP11-553L6.5	4.12012e-36	0.482066	0.47	0.111	1.06843e-31	0	RP11-553L6.5
TCAF1	4.21632e-36	0.416755	0.555	0.163	1.09338e-31	0	TCAF1
SAR1B	4.44172e-36	0.466052	0.738	0.304	1.15183e-31	0	SAR1B
OS9	4.93584e-36	0.531155	0.844	0.45	1.27996e-31	0	OS9
GNG4	5.67054e-36	0.397763	0.428	0.087	1.47048e-31	0	GNG4
RABL6	6.38846e-36	0.405356	0.51	0.131	1.65666e-31	0	RABL6
ELOVL7	6.50577e-36	0.348162	0.378	0.058	1.68708e-31	0	ELOVL7
RPL31	6.73814e-36	-0.57332	0.995	0.988	1.74734e-31	0	RPL31
NDUFS8	8.05455e-36	0.554659	0.879	0.512	2.08871e-31	0	NDUFS8
HIST2H2BE	9.20593e-36	0.556603	0.629	0.22	2.38728e-31	0	HIST2H2BE
NDFIP1	9.55621e-36	0.569477	0.864	0.496	2.47812e-31	0	NDFIP1
SEC14L2	1.00754e-35	0.418944	0.463	0.111	2.61276e-31	0	SEC14L2
MRPL36	1.05721e-35	0.515259	0.702	0.29	2.74155e-31	0	MRPL36
SND1	1.29286e-35	0.398685	0.604	0.2	3.35264e-31	0	SND1
TCEAL3	1.73148e-35	0.514116	0.706	0.296	4.49006e-31	0	TCEAL3
COX7A2	2.05933e-35	0.515905	0.983	0.879	5.34026e-31	0	COX7A2
LGMN	2.24245e-35	0.574973	0.71	0.323	5.81512e-31	0	LGMN
ABCC4	2.32129e-35	0.510767	0.801	0.373	6.01957e-31	0	ABCC4
PRDX4	2.42892e-35	0.584945	0.794	0.417	6.29868e-31	0	PRDX4
SLC37A4	2.77612e-35	0.398256	0.455	0.105	7.19904e-31	0	SLC37A4
ELK4	3.61039e-35	0.575812	0.556	0.181	9.36245e-31	0	ELK4
MCCC2	4.01509e-35	0.4781	0.597	0.21	1.04119e-30	0	MCCC2
COG3	4.09768e-35	0.420562	0.539	0.157	1.06261e-30	0	COG3
COA6	5.26462e-35	0.44836	0.575	0.19	1.36522e-30	0	COA6
FLJ20021	5.424e-35	0.587888	0.623	0.224	1.40655e-30	0	FLJ20021
SLC7A8	5.56011e-35	0.437257	0.528	0.153	1.44185e-30	0	SLC7A8
SEC22C	5.71693e-35	0.361138	0.496	0.129	1.48251e-30	0	SEC22C
RARRES1	8.30617e-35	-2.13724	0.331	0.552	2.15396e-30	0	RARRES1
QDPR	1.03729e-34	0.403531	0.501	0.133	2.6899e-30	0	QDPR
SPCS2	1.07492e-34	0.571148	0.92	0.653	2.78749e-30	0	SPCS2
TDP2	1.11143e-34	0.452099	0.572	0.183	2.88215e-30	0	TDP2
COPG1	1.12603e-34	0.407167	0.589	0.196	2.92002e-30	0	COPG1
SLC2A5	1.16912e-34	0.42301	0.283	0.012	3.03175e-30	0	SLC2A5
UGGT1	1.22682e-34	0.338706	0.411	0.079	3.1814e-30	0	UGGT1
FKBP11	1.29978e-34	0.538109	0.697	0.292	3.37059e-30	0	FKBP11
RAMP1	1.43097e-34	0.733023	0.86	0.512	3.7108e-30	0	RAMP1
UBE2J1	1.53721e-34	0.417842	0.613	0.218	3.98629e-30	0	UBE2J1
DPY19L3	1.83151e-34	0.307056	0.403	0.071	4.74948e-30	0	DPY19L3
LY6E	1.87416e-34	-1.49449	0.617	0.71	4.86007e-30	0	LY6E
SIAE	2.15416e-34	0.32749	0.455	0.103	5.58616e-30	0	SIAE
PSMD7	2.20075e-34	0.553741	0.778	0.399	5.707e-30	0	PSMD7
SEL1L	2.21217e-34	0.431391	0.488	0.131	5.7366e-30	0	SEL1L
PPCS	2.38369e-34	0.509107	0.728	0.325	6.18137e-30	0	PPCS
SEPN1	2.40779e-34	0.399321	0.573	0.185	6.24389e-30	0	SEPN1
RP11-12G12.7	3.60852e-34	0.386037	0.5	0.133	9.35762e-30	0	RP11-12G12.7
CNTNAP2	3.8109e-34	0.383991	0.36	0.054	9.88243e-30	0	CNTNAP2
H1F0	3.8659e-34	0.579594	0.811	0.431	1.0025e-29	0	H1F0
CHRNA2	5.21172e-34	0.401245	0.328	0.038	1.3515e-29	0	CHRNA2
GPAT4	5.93185e-34	0.410078	0.474	0.125	1.53825e-29	0	GPAT4
EPDR1	6.07479e-34	0.465436	0.438	0.099	1.57531e-29	0	EPDR1
HEXB	6.15756e-34	0.441489	0.719	0.308	1.59678e-29	0	HEXB
DNAJC3	7.6113e-34	0.515219	0.793	0.383	1.97376e-29	0	DNAJC3
COPRS	8.25757e-34	0.500939	0.789	0.385	2.14135e-29	0	COPRS
FUCA1	8.28357e-34	0.405012	0.608	0.22	2.14809e-29	0	FUCA1
ELF3	8.47953e-34	-1.29529	0.799	0.839	2.19891e-29	0	ELF3
LPCAT3	8.76458e-34	0.447425	0.671	0.266	2.27283e-29	0	LPCAT3
MAGT1	9.41678e-34	0.457963	0.594	0.208	2.44196e-29	0	MAGT1
HM13	9.93846e-34	0.574937	0.799	0.383	2.57724e-29	0	HM13
P3H2	1.06736e-33	0.398315	0.378	0.062	2.76788e-29	0	P3H2
PTPN18	1.0753e-33	0.400248	0.594	0.206	2.78846e-29	0	PTPN18
2022-03-01	1.1225e-33	0.346827	0.448	0.103	2.91087e-29	0	2022-03-01
RP4-594I10.3	1.21751e-33	0.306322	0.382	0.062	3.15725e-29	0	RP4-594I10.3
TXNDC16	1.41017e-33	0.420702	0.594	0.202	3.65684e-29	0	TXNDC16
TXNDC11	1.81984e-33	0.317112	0.501	0.133	4.71922e-29	0	TXNDC11
UTRN	1.89692e-33	0.450954	0.669	0.262	4.9191e-29	0	UTRN
TCTA	2.60508e-33	0.373819	0.471	0.121	6.75549e-29	0	TCTA
TTC39A	2.73065e-33	0.391512	0.466	0.117	7.08112e-29	0	TTC39A
S100A14	2.8364e-33	-0.962969	0.081	0.325	7.35537e-29	0	S100A14
RPS13	2.88297e-33	-0.510825	0.993	0.988	7.47611e-29	0	RPS13
STAT1	3.0129e-33	0.370218	0.445	0.103	7.81304e-29	0	STAT1
TGFB3	3.11796e-33	0.558821	0.371	0.062	8.08549e-29	0	TGFB3
RPL37	3.14337e-33	-0.465729	0.997	0.99	8.15139e-29	0	RPL37
RBM47	3.17264e-33	0.600737	0.845	0.466	8.22728e-29	0	RBM47
TMEM254	3.26072e-33	0.376875	0.534	0.163	8.45569e-29	0	TMEM254
SLC4A4	3.26664e-33	0.633391	0.752	0.361	8.47106e-29	0	SLC4A4
SETD7	3.37449e-33	0.373484	0.459	0.117	8.75074e-29	0	SETD7
AK4	3.93266e-33	0.416073	0.51	0.153	1.01982e-28	0	AK4
GSKIP	4.59696e-33	0.407469	0.427	0.099	1.19208e-28	0	GSKIP
SFT2D1	4.79801e-33	0.498171	0.778	0.363	1.24422e-28	0	SFT2D1
SLC31A1	5.02683e-33	0.400367	0.509	0.147	1.30356e-28	0	SLC31A1
ZDHHC9	6.32458e-33	0.369068	0.45	0.113	1.64009e-28	0	ZDHHC9
SLC50A1	6.99397e-33	0.434132	0.589	0.212	1.81368e-28	0	SLC50A1
CD81	7.71954e-33	0.535543	0.902	0.538	2.00183e-28	0	CD81
FDFT1	7.9904e-33	0.495314	0.728	0.331	2.07207e-28	0	FDFT1
SREBF2	8.2985e-33	0.394425	0.501	0.139	2.15197e-28	0	SREBF2
ENTPD6	8.41305e-33	0.409972	0.619	0.218	2.18167e-28	0	ENTPD6
TMEM258	1.09952e-32	0.504629	0.979	0.8	2.85127e-28	0	TMEM258
CACNA2D1	1.21095e-32	0.30464	0.324	0.036	3.14024e-28	0	CACNA2D1
KRT7	1.21219e-32	-1.75116	0.291	0.522	3.14346e-28	0	KRT7
HSD17B4	1.4078e-32	0.5699	0.702	0.319	3.65071e-28	0	HSD17B4
SLC9A3R2	1.56382e-32	0.485927	0.78	0.387	4.0553e-28	0	SLC9A3R2
AFF3	2.06479e-32	0.391018	0.385	0.073	5.3544e-28	0	AFF3
SDF2L1	2.07014e-32	0.410898	0.69	0.278	5.36829e-28	0	SDF2L1
LRIG1	2.07801e-32	0.391594	0.533	0.161	5.3887e-28	0	LRIG1
HERPUD1	2.16496e-32	0.58648	0.957	0.784	5.61418e-28	0	HERPUD1
SPATA13	2.17881e-32	0.36112	0.429	0.095	5.65009e-28	0	SPATA13
PLPP6	2.19128e-32	0.30472	0.369	0.06	5.68244e-28	0	PLPP6
IGFBP5	2.37665e-32	0.994255	0.483	0.143	6.16313e-28	0	IGFBP5
SERINC1	2.38075e-32	0.479306	0.701	0.306	6.17375e-28	0	SERINC1
MLPH	2.51233e-32	0.517493	0.831	0.405	6.51498e-28	0	MLPH
SLC38A10	2.5372e-32	0.415053	0.589	0.198	6.57947e-28	0	SLC38A10
NDRG3	2.9724e-32	0.374143	0.455	0.119	7.70804e-28	0	NDRG3
SCARB2	3.35644e-32	0.50523	0.804	0.399	8.70391e-28	0	SCARB2
FAM120A	4.06857e-32	0.389061	0.613	0.222	1.05506e-27	0	FAM120A
RHOBTB3	4.1538e-32	0.362573	0.558	0.183	1.07716e-27	0	RHOBTB3
UQCC2	4.57105e-32	0.461732	0.675	0.28	1.18536e-27	0	UQCC2
GRINA	4.74852e-32	0.415746	0.68	0.282	1.23139e-27	0	GRINA
PABPC1	5.01967e-32	-0.823756	0.932	0.948	1.3017e-27	0	PABPC1
FAM96A	5.17341e-32	0.418874	0.635	0.248	1.34157e-27	0	FAM96A
U47924.27	5.25221e-32	0.458071	0.663	0.26	1.362e-27	0	U47924.27
THUMPD1	5.78084e-32	0.481304	0.661	0.268	1.49909e-27	0	THUMPD1
SEC16A	6.13936e-32	0.33158	0.493	0.135	1.59206e-27	0	SEC16A
DUS1L	8.00948e-32	0.31272	0.455	0.115	2.07702e-27	0	DUS1L
SLC15A2	8.356e-32	0.444925	0.614	0.218	2.16688e-27	0	SLC15A2
MTHFR	8.5517e-32	0.351835	0.388	0.081	2.21763e-27	0	MTHFR
REEP5	9.147e-32	0.59038	0.892	0.597	2.372e-27	0	REEP5
HDLBP	1.05441e-31	0.508878	0.815	0.44	2.7343e-27	0	HDLBP
NDUFV3	1.08347e-31	0.486215	0.774	0.373	2.80967e-27	0	NDUFV3
DHCR7	1.17146e-31	0.380218	0.423	0.099	3.03782e-27	0	DHCR7
PKP1	1.33846e-31	0.317372	0.354	0.054	3.47089e-27	0	PKP1
TMEM222	1.53e-31	0.366235	0.575	0.198	3.96758e-27	0	TMEM222
SSNA1	1.58415e-31	0.425435	0.732	0.317	4.10801e-27	0	SSNA1
RAB1B	2.04283e-31	0.452237	0.633	0.242	5.29746e-27	0	RAB1B
RND3	2.92467e-31	-1.11491	0.142	0.385	7.58425e-27	0	RND3
CPB1	3.03405e-31	0.514019	0.278	0.02	7.86789e-27	0	CPB1
CBFA2T2	3.11691e-31	0.290738	0.53	0.161	8.08278e-27	0	CBFA2T2
FAM84A	3.17817e-31	0.531145	0.675	0.288	8.24162e-27	0	FAM84A
AKAP7	3.21607e-31	0.274432	0.346	0.054	8.33993e-27	0	AKAP7
SLC22A3	3.29694e-31	0.362256	0.331	0.046	8.54964e-27	0	SLC22A3
LYPLA1	4.69142e-31	0.386642	0.644	0.246	1.21658e-26	0	LYPLA1
CD9	5.07919e-31	0.567209	0.986	0.895	1.31714e-26	0	CD9
SLC44A4	6.10554e-31	0.574917	0.906	0.569	1.58329e-26	0	SLC44A4
TIMM8B	6.23229e-31	0.442988	0.759	0.365	1.61616e-26	0	TIMM8B
C17orf62	6.68212e-31	0.363876	0.537	0.171	1.73281e-26	0	C17orf62
SNRPN	8.19379e-31	0.472086	0.871	0.528	2.12481e-26	0	SNRPN
CMAS	8.21383e-31	0.336703	0.55	0.181	2.13001e-26	0	CMAS
GSTP1	8.85119e-31	-1.09616	0.696	0.768	2.29529e-26	0	GSTP1
SEMA4G	9.87658e-31	0.315873	0.277	0.022	2.5612e-26	0	SEMA4G
FAM129A	1.02541e-30	0.354236	0.497	0.147	2.65909e-26	0	FAM129A
MRPL41	1.17399e-30	0.491206	0.864	0.502	3.04438e-26	0	MRPL41
CGNL1	1.43691e-30	0.360066	0.469	0.135	3.72618e-26	0	CGNL1
FAM162A	1.45326e-30	0.485308	0.789	0.395	3.7686e-26	0	FAM162A
DSG2	1.45423e-30	0.352054	0.584	0.208	3.7711e-26	0	DSG2
RHOU	1.48829e-30	0.334794	0.4	0.087	3.85943e-26	0	RHOU
REEP6	1.6487e-30	0.436206	0.587	0.214	4.2754e-26	0	REEP6
RPS19BP1	1.73717e-30	0.486645	0.858	0.48	4.50483e-26	0	RPS19BP1
PCAT4	1.83548e-30	1.35745	0.344	0.065	4.75977e-26	0	PCAT4
SREBF1	2.03649e-30	0.32635	0.415	0.093	5.28103e-26	0	SREBF1
PNKP	2.08236e-30	0.468901	0.568	0.208	5.39998e-26	0	PNKP
RNASE4	2.29733e-30	0.320822	0.428	0.103	5.95744e-26	0	RNASE4
RAB27B	2.30254e-30	0.346793	0.503	0.151	5.97095e-26	0	RAB27B
MLEC	2.31483e-30	0.4473	0.861	0.452	6.0028e-26	0	MLEC
ARSD	2.39627e-30	0.379761	0.501	0.155	6.214e-26	0	ARSD
RLN1	2.41302e-30	1.19194	0.303	0.04	6.25743e-26	0	RLN1
C11orf54	2.5223e-30	0.303157	0.512	0.157	6.54084e-26	0	C11orf54
HEBP2	2.63078e-30	0.455774	0.846	0.46	6.82214e-26	0	HEBP2
PCYOX1	2.65654e-30	0.371527	0.589	0.212	6.88893e-26	0	PCYOX1
NFIX	2.88802e-30	0.435534	0.686	0.302	7.4892e-26	0	NFIX
PPM1H	3.07277e-30	0.321468	0.369	0.075	7.96831e-26	0	PPM1H
TPMT	3.49264e-30	0.315392	0.399	0.089	9.05712e-26	0	TPMT
SERPINB6	4.0039e-30	0.463953	0.798	0.403	1.03829e-25	0	SERPINB6
MAN2B2	4.01375e-30	0.267191	0.391	0.083	1.04084e-25	0	MAN2B2
FAM210B	4.2232e-30	0.386711	0.652	0.262	1.09516e-25	0	FAM210B
TMEM181	5.78232e-30	0.319184	0.444	0.117	1.49947e-25	0	TMEM181
MTERF4	5.84358e-30	0.41614	0.572	0.2	1.51536e-25	0	MTERF4
CRABP2	6.2693e-30	-1.55466	0.24	0.462	1.62576e-25	0	CRABP2
IL1R1	7.0119e-30	0.379099	0.58	0.214	1.81833e-25	0	IL1R1
GPD1L	7.73577e-30	0.26684	0.427	0.103	2.00604e-25	0	GPD1L
EIF5B	8.34999e-30	0.550719	0.923	0.591	2.16532e-25	0	EIF5B
KDM4B	8.35128e-30	0.36932	0.441	0.117	2.16565e-25	0	KDM4B
TMBIM1	9.38521e-30	0.457107	0.634	0.264	2.43377e-25	0	TMBIM1
GLRX	1.05904e-29	0.504089	0.522	0.181	2.74631e-25	0	GLRX
RNF185	1.06523e-29	0.270453	0.399	0.091	2.76235e-25	0	RNF185
RPL36A	1.08377e-29	-0.587989	0.976	0.962	2.81043e-25	0	RPL36A
GANAB	1.11494e-29	0.422242	0.659	0.268	2.89127e-25	0	GANAB
TSC22D1	1.17512e-29	-0.977673	0.85	0.843	3.04732e-25	0	TSC22D1
NAGLU	1.3096e-29	0.294945	0.423	0.103	3.39606e-25	0	NAGLU
C1orf116	1.31041e-29	0.351803	0.576	0.202	3.39816e-25	0	C1orf116
TSTD1	1.33173e-29	0.487365	0.955	0.786	3.45344e-25	0	TSTD1
MYCBP2	1.55275e-29	0.329867	0.505	0.151	4.02659e-25	0	MYCBP2
SCUBE2	1.66351e-29	-1.02908	0.109	0.345	4.31383e-25	0	SCUBE2
NEO1	1.698e-29	0.368602	0.407	0.095	4.40326e-25	0	NEO1
ARL6IP5	1.90066e-29	0.523338	0.835	0.492	4.9288e-25	0	ARL6IP5
RNF13	1.98207e-29	0.370445	0.659	0.268	5.1399e-25	0	RNF13
SYCE1L	2.21612e-29	0.577076	0.652	0.282	5.74685e-25	0	SYCE1L
ZNF615	2.2455e-29	0.388299	0.311	0.046	5.82304e-25	0	ZNF615
PYCR1	2.29336e-29	0.325465	0.488	0.145	5.94715e-25	0	PYCR1
GFPT1	2.36114e-29	0.418987	0.584	0.22	6.1229e-25	0	GFPT1
SLC17A5	2.66069e-29	0.319068	0.398	0.095	6.89971e-25	0	SLC17A5
MYEOV2	3.0169e-29	0.498603	0.89	0.585	7.82341e-25	0	MYEOV2
TMEM134	3.03104e-29	0.430325	0.776	0.393	7.86009e-25	0	TMEM134
NDUFA3	3.31501e-29	0.498238	0.928	0.623	8.59648e-25	0	NDUFA3
LSS	3.44435e-29	0.326747	0.375	0.077	8.9319e-25	0	LSS
MESDC2	3.45892e-29	0.450151	0.728	0.339	8.96967e-25	0	MESDC2
DNAJC10	3.46385e-29	0.356216	0.493	0.151	8.98246e-25	0	DNAJC10
PITPNA	3.74864e-29	0.331409	0.458	0.131	9.72096e-25	0	PITPNA
PFN2	3.84365e-29	0.337181	0.567	0.206	9.96734e-25	0	PFN2
CD24	4.49211e-29	0.309155	0.74	0.337	1.16489e-24	0	CD24
ALDH9A1	4.91391e-29	0.321935	0.656	0.26	1.27428e-24	0	ALDH9A1
TAOK3	5.02315e-29	0.396987	0.619	0.244	1.3026e-24	0	TAOK3
ADRBK1	5.3247e-29	0.297917	0.432	0.111	1.3808e-24	0	ADRBK1
CLCN3	5.42218e-29	0.363488	0.562	0.202	1.40608e-24	0	CLCN3
ARHGAP6	5.5321e-29	0.397435	0.584	0.216	1.43458e-24	0	ARHGAP6
WBP1L	5.57418e-29	0.291549	0.455	0.127	1.4455e-24	0	WBP1L
MOAP1	5.75913e-29	0.295988	0.433	0.115	1.49346e-24	0	MOAP1
CLSTN1	5.90004e-29	0.437221	0.727	0.345	1.53e-24	0	CLSTN1
THRAP3	6.06155e-29	0.387814	0.773	0.369	1.57188e-24	0	THRAP3
EID1	6.23379e-29	0.525714	0.879	0.52	1.61655e-24	0	EID1
YIF1B	6.25256e-29	0.280413	0.409	0.097	1.62141e-24	0	YIF1B
LRRC75B	6.33986e-29	0.313986	0.392	0.087	1.64405e-24	0	LRRC75B
SIDT2	6.35707e-29	0.263131	0.419	0.103	1.64851e-24	0	SIDT2
MAGED2	6.53074e-29	0.482198	0.827	0.472	1.69355e-24	0	MAGED2
DHTKD1	8.06411e-29	0.289481	0.403	0.097	2.09118e-24	0	DHTKD1
MON1B	9.31387e-29	0.511821	0.459	0.147	2.41527e-24	0	MON1B
MMP7	9.66464e-29	-3.11919	0.522	0.619	2.50624e-24	0	MMP7
SLC39A9	1.0599e-28	0.296461	0.436	0.119	2.74853e-24	0	SLC39A9
TMEM14C	1.07719e-28	0.679978	0.892	0.659	2.79338e-24	0	TMEM14C
FADS1	1.11051e-28	0.302961	0.303	0.04	2.87978e-24	0	FADS1
COL22A1	1.18556e-28	0.342837	0.269	0.024	3.07441e-24	0	COL22A1
TRGC1	1.25782e-28	0.707212	0.644	0.278	3.26179e-24	0	TRGC1
TMED5	1.29267e-28	0.292403	0.563	0.194	3.35215e-24	0	TMED5
UNC13B	1.32241e-28	0.299038	0.335	0.06	3.42927e-24	0	UNC13B
ALG2	1.33653e-28	0.278709	0.438	0.115	3.46589e-24	0	ALG2
RGCC	1.41189e-28	-1.75566	0.419	0.573	3.66131e-24	0	RGCC
NXPH4	1.48794e-28	0.292779	0.251	0.016	3.85852e-24	0	NXPH4
DHRSX	1.54149e-28	0.263021	0.398	0.091	3.9974e-24	0	DHRSX
SLC9A9	1.54561e-28	0.377249	0.375	0.083	4.00808e-24	0	SLC9A9
TXNDC17	1.57452e-28	0.471371	0.856	0.494	4.08305e-24	0	TXNDC17
SLC2A12	1.88954e-28	0.276751	0.335	0.06	4.89996e-24	0	SLC2A12
CKAP4	1.9859e-28	0.38084	0.591	0.218	5.14984e-24	0	CKAP4
FLNB	2.0196e-28	0.459022	0.82	0.435	5.23723e-24	0	FLNB
KIAA0319L	2.48869e-28	0.292162	0.558	0.192	6.45367e-24	0	KIAA0319L
NDUFA2	3.34342e-28	0.468905	0.903	0.621	8.67015e-24	0	NDUFA2
SNRNP25	3.53325e-28	0.282198	0.488	0.157	9.16242e-24	0	SNRNP25
ALDH6A1	3.63379e-28	0.373865	0.537	0.188	9.42314e-24	0	ALDH6A1
COPB1	3.662e-28	0.321818	0.606	0.232	9.4963e-24	0	COPB1
PIGM	4.30487e-28	0.262676	0.39	0.089	1.11634e-23	0	PIGM
FNDC4	4.52101e-28	0.279507	0.301	0.04	1.17239e-23	0	FNDC4
SQLE	4.5732e-28	0.392387	0.413	0.109	1.18592e-23	0	SQLE
GSR	4.80725e-28	0.30699	0.437	0.121	1.24662e-23	0	GSR
RNF187	4.86007e-28	0.343541	0.521	0.175	1.26031e-23	0	RNF187
RPL29	5.02864e-28	-0.458455	0.996	0.986	1.30403e-23	0	RPL29
SMPDL3A	5.73861e-28	0.273166	0.407	0.103	1.48814e-23	0	SMPDL3A
EMB	5.75808e-28	0.340061	0.382	0.095	1.49319e-23	0	EMB
GTF2I	5.78279e-28	0.448372	0.769	0.389	1.49959e-23	0	GTF2I
ANAPC11	5.95953e-28	0.477285	0.894	0.583	1.54542e-23	0	ANAPC11
CHCHD1	6.08221e-28	0.374868	0.689	0.3	1.57724e-23	0	CHCHD1
NDUFA4	7.11907e-28	0.481156	0.974	0.885	1.84612e-23	0	NDUFA4
PDXDC1	7.50492e-28	0.38298	0.676	0.28	1.94618e-23	0	PDXDC1
PPM1A	7.67136e-28	0.311781	0.566	0.21	1.98934e-23	0	PPM1A
PRIM2	8.06619e-28	0.464649	0.295	0.042	2.09173e-23	0	PRIM2
SEC23B	9.30471e-28	0.299526	0.466	0.141	2.4129e-23	0	SEC23B
CLDN12	9.39554e-28	0.273855	0.44	0.125	2.43645e-23	0	CLDN12
EMC7	1.04977e-27	0.472901	0.694	0.335	2.72225e-23	0	EMC7
IDH2	1.17681e-27	0.419598	0.802	0.397	3.05172e-23	0	IDH2
TMEM214	1.18102e-27	0.303567	0.492	0.155	3.06262e-23	0	TMEM214
TBC1D16	1.22581e-27	0.31602	0.417	0.111	3.17878e-23	0	TBC1D16
RAD51C	1.27467e-27	0.290655	0.47	0.139	3.30548e-23	0	RAD51C
G3BP2	1.3392e-27	0.388314	0.72	0.341	3.47282e-23	0	G3BP2
STT3A	1.41169e-27	0.286144	0.525	0.179	3.6608e-23	0	STT3A
SYVN1	1.42949e-27	0.260202	0.392	0.095	3.70696e-23	0	SYVN1
ARAF	1.47962e-27	0.24929	0.466	0.139	3.83696e-23	0	ARAF
NDUFA1	1.49753e-27	0.45915	0.966	0.772	3.8834e-23	0	NDUFA1
CISD2	1.59809e-27	0.278865	0.593	0.224	4.14417e-23	0	CISD2
MT1X	1.66216e-27	0.838916	0.877	0.617	4.31032e-23	0	MT1X
PPM1K	1.9771e-27	0.398729	0.509	0.173	5.12701e-23	0	PPM1K
PPM1B	1.97957e-27	0.418672	0.576	0.224	5.13341e-23	0	PPM1B
COX14	2.01739e-27	0.406506	0.825	0.466	5.23148e-23	0	COX14
SEC63	2.11168e-27	0.411068	0.672	0.292	5.47601e-23	0	SEC63
ACP5	2.12988e-27	0.362472	0.335	0.065	5.5232e-23	0	ACP5
C1orf122	2.16376e-27	0.397278	0.692	0.31	5.61106e-23	0	C1orf122
COL6A2	2.30122e-27	0.354029	0.434	0.121	5.96752e-23	0	COL6A2
IFI35	2.44736e-27	0.33739	0.533	0.188	6.34651e-23	0	IFI35
KCTD3	2.4646e-27	0.314837	0.402	0.105	6.39121e-23	0	KCTD3
TOM1L2	2.52053e-27	0.306916	0.5	0.159	6.53623e-23	0	TOM1L2
ARFGAP3	2.56107e-27	0.337589	0.74	0.361	6.64136e-23	0	ARFGAP3
TMEM14B	2.69662e-27	0.477664	0.839	0.516	6.99287e-23	0	TMEM14B
GCAT	2.73521e-27	0.331326	0.454	0.135	7.09295e-23	0	GCAT
AMOT	3.04791e-27	0.376801	0.337	0.067	7.90383e-23	0	AMOT
MAD2L2	3.52518e-27	0.294729	0.463	0.141	9.14151e-23	0	MAD2L2
SHISA5	3.52701e-27	0.334445	0.655	0.272	9.14623e-23	0	SHISA5
MPP5	3.77295e-27	0.317194	0.492	0.157	9.78402e-23	0	MPP5
MRFAP1L1	3.87337e-27	0.339085	0.529	0.181	1.00444e-22	0	MRFAP1L1
PRKAR2A	3.88816e-27	0.334081	0.555	0.206	1.00828e-22	0	PRKAR2A
CTSD	4.34817e-27	0.499389	0.927	0.683	1.12757e-22	0	CTSD
BTG3	4.38258e-27	-1.06159	0.255	0.462	1.13649e-22	0	BTG3
ACSS1	5.0128e-27	0.317616	0.425	0.117	1.29992e-22	0	ACSS1
SC5D	5.02277e-27	0.450672	0.749	0.383	1.30251e-22	0	SC5D
RPS20	5.64533e-27	-0.42046	0.995	0.99	1.46395e-22	0	RPS20
SMIM14	6.03092e-27	0.44033	0.808	0.435	1.56394e-22	0	SMIM14
RPL8	6.06861e-27	-0.495186	0.995	0.986	1.57371e-22	0	RPL8
SSR3	6.37809e-27	0.44252	0.853	0.516	1.65397e-22	0	SSR3
CAMK1	6.74358e-27	0.286245	0.367	0.085	1.74874e-22	0	CAMK1
MTCH2	6.83772e-27	0.301897	0.566	0.206	1.77316e-22	0	MTCH2
ATP9A	6.99607e-27	0.24073	0.362	0.077	1.81422e-22	0	ATP9A
CORO1B	7.50236e-27	0.389275	0.749	0.349	1.94551e-22	0	CORO1B
RPS8	7.97683e-27	-0.444466	0.999	0.996	2.06855e-22	0	RPS8
ERLIN2	8.07628e-27	0.284213	0.495	0.161	2.09434e-22	0	ERLIN2
MZB1	9.7492e-27	0.443682	0.251	0.022	2.52816e-22	0	MZB1
TMEM230	1.02752e-26	0.491559	0.807	0.466	2.66456e-22	0	TMEM230
PLEKHH1	1.05444e-26	0.249892	0.27	0.03	2.73437e-22	0	PLEKHH1
EPN3	1.0574e-26	0.308523	0.358	0.081	2.74206e-22	0	EPN3
NUDT9	1.06643e-26	0.31772	0.516	0.181	2.76547e-22	0	NUDT9
SMAD9	1.07445e-26	0.272836	0.345	0.073	2.78627e-22	0	SMAD9
SNAP23	1.07783e-26	0.329075	0.581	0.22	2.79503e-22	0	SNAP23
NKILA	1.13313e-26	0.298015	0.332	0.065	2.93843e-22	0	NKILA
CPNE3	1.13359e-26	0.385276	0.598	0.234	2.93964e-22	0	CPNE3
AGAP4	1.14366e-26	0.315886	0.312	0.052	2.96574e-22	0	AGAP4
TMA7	1.22277e-26	0.428999	0.984	0.859	3.17088e-22	0	TMA7
BORCS7	1.46239e-26	0.332659	0.65	0.276	3.79227e-22	0	BORCS7
RTN1	1.52097e-26	0.270118	0.289	0.042	3.94418e-22	0	RTN1
PTPMT1	1.71479e-26	0.337875	0.656	0.282	4.4468e-22	0	PTPMT1
GLUD1	1.91487e-26	0.39243	0.698	0.335	4.96563e-22	0	GLUD1
CTD-2314B22.1	1.99054e-26	0.348882	0.223	0.01	5.16186e-22	0	CTD-2314B22.1
NACA	2.00566e-26	-0.513476	0.986	0.944	5.20108e-22	0	NACA
PIN1	2.55533e-26	0.366243	0.701	0.323	6.62647e-22	0	PIN1
SMDT1	3.05954e-26	0.452368	0.902	0.607	7.93399e-22	0	SMDT1
SNX1	3.0602e-26	0.246533	0.484	0.157	7.93571e-22	0	SNX1
CDH26	3.25982e-26	0.264369	0.293	0.044	8.45337e-22	0	CDH26
GUCY1A3	3.32634e-26	0.365897	0.508	0.171	8.62587e-22	0	GUCY1A3
GOLPH3	3.33767e-26	0.311327	0.633	0.262	8.65524e-22	0	GOLPH3
PJA2	3.6901e-26	0.295236	0.554	0.202	9.56918e-22	0	PJA2
PSD4	3.80512e-26	0.216786	0.398	0.103	9.86744e-22	0	PSD4
FAM134C	3.94503e-26	0.276693	0.509	0.169	1.02302e-21	0	FAM134C
GABRG3	4.02208e-26	0.262188	0.244	0.022	1.04301e-21	0	GABRG3
NDUFA7	4.02719e-26	0.361048	0.652	0.284	1.04433e-21	0	NDUFA7
ALDH4A1	4.04104e-26	0.293885	0.402	0.109	1.04792e-21	0	ALDH4A1
FAM173A	4.10233e-26	0.279678	0.559	0.21	1.06382e-21	0	FAM173A
ADPGK	4.10509e-26	0.346591	0.486	0.163	1.06453e-21	0	ADPGK
IRX4	4.22062e-26	0.256474	0.314	0.058	1.09449e-21	0	IRX4
SUMF2	4.2921e-26	0.431893	0.756	0.409	1.11303e-21	0	SUMF2
HTATIP2	4.50651e-26	0.30672	0.483	0.153	1.16863e-21	0	HTATIP2
CRAT	4.55046e-26	0.345083	0.395	0.105	1.18003e-21	0	CRAT
IFI6	4.63891e-26	0.488883	0.682	0.325	1.20296e-21	0	IFI6
TM9SF2	4.68029e-26	0.423881	0.757	0.413	1.21369e-21	0	TM9SF2
SLC35A3	4.86755e-26	0.287043	0.528	0.181	1.26225e-21	0	SLC35A3
YIF1A	4.87405e-26	0.398296	0.686	0.315	1.26394e-21	0	YIF1A
TRAPPC4	5.48668e-26	0.306861	0.594	0.246	1.4228e-21	0	TRAPPC4
GAPLINC	5.66126e-26	0.359842	0.371	0.091	1.46808e-21	0	GAPLINC
CD151	5.86913e-26	0.443311	0.953	0.708	1.52198e-21	0	CD151
IGF2R	6.18407e-26	0.292334	0.419	0.119	1.60365e-21	0	IGF2R
ATP8B1	6.33967e-26	0.332158	0.504	0.171	1.644e-21	0	ATP8B1
GALC	6.87352e-26	0.253959	0.353	0.081	1.78244e-21	0	GALC
SEC22B	6.95234e-26	0.301196	0.581	0.222	1.80288e-21	0	SEC22B
ARMCX3	7.07352e-26	0.383067	0.723	0.343	1.83431e-21	0	ARMCX3
ADAM10	7.16996e-26	0.353921	0.651	0.276	1.85931e-21	0	ADAM10
ETFB	8.23188e-26	0.480821	0.744	0.383	2.13469e-21	0	ETFB
RWDD2A	8.41889e-26	0.2481	0.329	0.067	2.18319e-21	0	RWDD2A
IL17RC	8.64987e-26	0.351359	0.558	0.206	2.24308e-21	0	IL17RC
CCDC47	9.1847e-26	0.354774	0.715	0.345	2.38178e-21	0	CCDC47
TRPM4	9.34174e-26	0.501254	0.659	0.28	2.4225e-21	0	TRPM4
USP14	9.45216e-26	0.283149	0.521	0.183	2.45113e-21	0	USP14
MGST3	9.6533e-26	0.636891	0.89	0.671	2.50329e-21	0	MGST3
RPS16	9.83263e-26	-0.405079	0.997	0.994	2.5498e-21	0	RPS16
PLGRKT	1.09524e-25	0.345928	0.508	0.185	2.84017e-21	0	PLGRKT
RABEP2	1.09745e-25	0.268488	0.458	0.143	2.8459e-21	0	RABEP2
RPS12	1.14561e-25	-0.442246	0.997	0.998	2.97079e-21	0	RPS12
XBP1	1.18759e-25	0.435009	0.962	0.764	3.07966e-21	0	XBP1
CRELD2	1.20434e-25	0.2872	0.53	0.19	3.1231e-21	0	CRELD2
LAMTOR1	1.22664e-25	0.422749	0.829	0.472	3.18092e-21	0	LAMTOR1
FBXL5	1.29376e-25	0.257384	0.409	0.113	3.35497e-21	0	FBXL5
TSPAN8	1.32012e-25	0.531664	0.862	0.52	3.42334e-21	0	TSPAN8
SGSH	1.38747e-25	0.253851	0.344	0.075	3.59798e-21	0	SGSH
CTDSP1	1.43734e-25	0.280462	0.543	0.198	3.72731e-21	0	CTDSP1
STEAP4	1.45204e-25	0.397613	0.588	0.236	3.76542e-21	0	STEAP4
POLR2G	1.47907e-25	0.355932	0.697	0.323	3.83552e-21	0	POLR2G
TSPAN1	1.48003e-25	0.634094	0.944	0.73	3.83802e-21	0	TSPAN1
SPR	1.55097e-25	0.317363	0.531	0.194	4.02198e-21	0	SPR
UBA1	1.69988e-25	0.319498	0.619	0.244	4.40813e-21	0	UBA1
EIF4G1	1.78043e-25	0.359779	0.726	0.335	4.61701e-21	0	EIF4G1
PROS1	1.84069e-25	0.257262	0.269	0.036	4.77329e-21	0	PROS1
PPP1R15A	2.00376e-25	-1.24141	0.638	0.7	5.19616e-21	0	PPP1R15A
RPL22	2.07067e-25	-0.453227	0.991	0.96	5.36967e-21	0	RPL22
CHPF	2.13768e-25	0.301721	0.575	0.226	5.54343e-21	0	CHPF
KLF5	2.23483e-25	-1.18505	0.427	0.575	5.79536e-21	0	KLF5
CECR6	2.2507e-25	0.238354	0.234	0.018	5.83653e-21	0	CECR6
DCAF11	2.25319e-25	0.289931	0.493	0.169	5.84296e-21	0	DCAF11
SLC35E1	2.28181e-25	0.233119	0.508	0.175	5.9172e-21	0	SLC35E1
ARF1	2.28274e-25	0.429078	0.925	0.704	5.91961e-21	0	ARF1
RPS27L	2.4081e-25	0.405013	0.963	0.796	6.24469e-21	0	RPS27L
UFL1	2.43307e-25	0.3168	0.484	0.169	6.30945e-21	0	UFL1
MRPS23	2.47658e-25	0.368978	0.589	0.248	6.42228e-21	0	MRPS23
RPSA	2.91943e-25	-0.573456	0.971	0.96	7.57067e-21	0	RPSA
CASZ1	2.99913e-25	0.265361	0.531	0.194	7.77734e-21	0	CASZ1
LGALS3	3.00858e-25	-0.981297	0.74	0.762	7.80186e-21	0	LGALS3
TMED9	3.04312e-25	0.474793	0.909	0.625	7.89143e-21	0	TMED9
SCGB1D2	3.07133e-25	0.377711	0.278	0.04	7.96457e-21	0	SCGB1D2
TIMM17B	3.15097e-25	0.314396	0.608	0.238	8.17108e-21	0	TIMM17B
PLA2G2A	3.31027e-25	0.364963	0.795	0.444	8.58418e-21	0	PLA2G2A
TFPT	3.6832e-25	0.336519	0.512	0.188	9.55127e-21	0	TFPT
HMGN5	3.76959e-25	0.252219	0.354	0.081	9.77529e-21	0	HMGN5
TXNRD2	3.78742e-25	0.304832	0.475	0.153	9.82155e-21	0	TXNRD2
BAIAP2	4.04022e-25	0.350845	0.601	0.248	1.04771e-20	0	BAIAP2
TMEM192	4.13867e-25	0.315975	0.531	0.198	1.07324e-20	0	TMEM192
CNPPD1	4.30183e-25	0.279061	0.56	0.216	1.11555e-20	0	CNPPD1
CRYAB	4.50172e-25	0.207185	0.787	0.415	1.16739e-20	0	CRYAB
ABAT	4.54778e-25	0.253773	0.319	0.065	1.17933e-20	0	ABAT
THOP1	5.16641e-25	0.273595	0.361	0.087	1.33975e-20	0	THOP1
C1orf115	5.18145e-25	0.212627	0.364	0.089	1.34365e-20	0	C1orf115
MRPL33	5.34431e-25	0.443324	0.89	0.603	1.38589e-20	0	MRPL33
NUDT16	5.37066e-25	0.226666	0.445	0.137	1.39272e-20	0	NUDT16
CTNNBIP1	5.72862e-25	0.30728	0.505	0.181	1.48554e-20	0	CTNNBIP1
GLIPR2	5.75831e-25	0.276327	0.406	0.117	1.49325e-20	0	GLIPR2
MCFD2	5.82562e-25	0.403441	0.684	0.323	1.5107e-20	0	MCFD2
SEC62	5.89445e-25	0.478482	0.971	0.79	1.52855e-20	0	SEC62
COMMD7	6.1051e-25	0.248384	0.541	0.2	1.58317e-20	0	COMMD7
CHD3	6.55226e-25	0.366443	0.698	0.321	1.69913e-20	0	CHD3
PINK1	6.61067e-25	0.231812	0.421	0.121	1.71428e-20	0	PINK1
LARP4B	6.70388e-25	0.235342	0.383	0.103	1.73845e-20	0	LARP4B
SMPD1	6.86284e-25	0.303697	0.47	0.159	1.77967e-20	0	SMPD1
ACTG1	6.95703e-25	-0.813507	0.936	0.901	1.8041e-20	0	ACTG1
PHGDH	7.05322e-25	0.333774	0.585	0.24	1.82904e-20	0	PHGDH
C8orf82	7.17932e-25	0.376137	0.55	0.214	1.86174e-20	0	C8orf82
TSPYL1	7.87057e-25	0.362539	0.709	0.363	2.041e-20	0	TSPYL1
CBR1	8.57579e-25	0.33293	0.533	0.208	2.22388e-20	0	CBR1
KIAA2013	8.76828e-25	0.236881	0.392	0.105	2.27379e-20	0	KIAA2013
VIMP	8.96746e-25	0.454126	0.846	0.512	2.32544e-20	0	VIMP
PMM1	9.47739e-25	0.252443	0.451	0.145	2.45768e-20	0	PMM1
NDUFS6	1.01372e-24	0.396089	0.869	0.534	2.62878e-20	0	NDUFS6
STARD3NL	1.0149e-24	0.441736	0.555	0.224	2.63184e-20	0	STARD3NL
CAB39L	1.07841e-24	0.344217	0.492	0.173	2.79653e-20	0	CAB39L
NPC2	1.15395e-24	-1.51499	0.911	0.859	2.99243e-20	0	NPC2
FSTL1	1.18296e-24	0.406019	0.596	0.252	3.06766e-20	0	FSTL1
PCSK1N	1.20037e-24	0.253373	0.375	0.099	3.1128e-20	0	PCSK1N
INTS10	1.20954e-24	0.309227	0.528	0.2	3.13658e-20	0	INTS10
LINC01297.1	1.28618e-24	0.267696	0.215	0.012	3.33533e-20	0	LINC01297.1
MRPL27	1.38875e-24	0.275724	0.689	0.296	3.6013e-20	0	MRPL27
C16orf58	1.44751e-24	0.268325	0.436	0.137	3.75369e-20	0	C16orf58
FIS1	1.4863e-24	0.435897	0.875	0.56	3.85427e-20	0	FIS1
TACC2	1.5738e-24	0.239854	0.579	0.232	4.08117e-20	0	TACC2
EPN1	1.63888e-24	0.277851	0.609	0.254	4.24995e-20	0	EPN1
CLPTM1L	1.64422e-24	0.230607	0.437	0.133	4.26379e-20	0	CLPTM1L
PRSS8	1.74626e-24	0.336833	0.68	0.298	4.5284e-20	0	PRSS8
VAMP2	1.8221e-24	0.442579	0.835	0.498	4.72506e-20	0	VAMP2
MICAL1	1.84103e-24	0.33803	0.283	0.048	4.77416e-20	0	MICAL1
PHKB	1.91054e-24	0.241261	0.423	0.127	4.95441e-20	0	PHKB
NUCB1	1.92148e-24	0.417871	0.849	0.486	4.98278e-20	0	NUCB1
SFT2D2	2.1476e-24	0.230477	0.421	0.125	5.56915e-20	0	SFT2D2
AFTPH	2.15366e-24	0.24257	0.512	0.179	5.58486e-20	0	AFTPH
PRAC1	2.36275e-24	0.482151	0.93	0.688	6.12708e-20	0	PRAC1
ALAD	2.38246e-24	0.252748	0.304	0.058	6.17819e-20	0	ALAD
ITPK1	2.57996e-24	0.225623	0.304	0.06	6.69036e-20	0	ITPK1
TMED3	2.64498e-24	0.442907	0.831	0.516	6.85895e-20	0	TMED3
SMARCD2	2.78395e-24	0.246384	0.386	0.107	7.21934e-20	0	SMARCD2
GALNT1	3.05274e-24	0.297998	0.509	0.188	7.91638e-20	0	GALNT1
EDEM3	3.13519e-24	0.260839	0.413	0.123	8.13017e-20	0	EDEM3
RALB	3.29893e-24	0.231463	0.404	0.117	8.5548e-20	0	RALB
PARP9	3.31846e-24	0.227549	0.335	0.073	8.60543e-20	0	PARP9
DPM2	3.38541e-24	0.279471	0.623	0.258	8.77903e-20	0	DPM2
STAMBP	3.39688e-24	0.2126	0.437	0.139	8.80879e-20	0	STAMBP
KLHL36	3.48921e-24	0.188161	0.369	0.095	9.04821e-20	0	KLHL36
KIF1A	3.73333e-24	0.260573	0.211	0.012	9.68128e-20	0	KIF1A
NAA38	3.84283e-24	0.425328	0.885	0.56	9.96524e-20	0	NAA38
HOXA11-AS	4.03853e-24	0.28161	0.386	0.109	1.04727e-19	0	HOXA11-AS
MIA3	4.28458e-24	0.282072	0.556	0.218	1.11108e-19	0	MIA3
PTPRJ	4.40285e-24	0.28467	0.352	0.087	1.14175e-19	0	PTPRJ
HN1L	4.60982e-24	0.310968	0.539	0.21	1.19542e-19	0	HN1L
SCOC	4.65229e-24	0.317033	0.56	0.222	1.20643e-19	0	SCOC
RBP7	4.92428e-24	0.247414	0.357	0.089	1.27696e-19	0	RBP7
ZNF226	5.01527e-24	0.273259	0.488	0.171	1.30056e-19	0	ZNF226
AKT1	5.26147e-24	0.238449	0.475	0.161	1.36441e-19	0	AKT1
ARCN1	5.38667e-24	0.247938	0.471	0.157	1.39687e-19	0	ARCN1
CLPTM1	5.49675e-24	0.315962	0.612	0.258	1.42542e-19	0	CLPTM1
MAP1LC3A	6.27595e-24	0.344313	0.654	0.294	1.62748e-19	0	MAP1LC3A
MRPL42	6.3405e-24	0.159569	0.521	0.183	1.64422e-19	0	MRPL42
HMGCR	7.55846e-24	0.267229	0.303	0.06	1.96006e-19	0	HMGCR
GLB1L3	7.87667e-24	0.230533	0.249	0.032	2.04258e-19	0	GLB1L3
CNPY3	7.93032e-24	0.265222	0.538	0.2	2.05649e-19	0	CNPY3
CYFIP1	8.14279e-24	0.289229	0.425	0.133	2.11159e-19	0	CYFIP1
RPL12	8.70873e-24	-0.533519	0.996	0.998	2.25835e-19	0	RPL12
TTLL12	8.78501e-24	0.230773	0.396	0.115	2.27813e-19	0	TTLL12
CPD	9.19601e-24	0.291281	0.556	0.22	2.38471e-19	0	CPD
GSTZ1	9.44784e-24	0.276667	0.496	0.179	2.45001e-19	0	GSTZ1
MAN2A1	9.517e-24	0.280062	0.303	0.065	2.46795e-19	0	MAN2A1
GLO1	9.9467e-24	0.42735	0.745	0.375	2.57938e-19	0	GLO1
GPR107	1.07759e-23	0.218749	0.344	0.083	2.79442e-19	0	GPR107
PIGR	1.09382e-23	-2.20977	0.307	0.484	2.83649e-19	0	PIGR
FKBP4	1.10318e-23	0.309282	0.648	0.29	2.86078e-19	0	FKBP4
TMEM106B	1.20863e-23	0.238429	0.51	0.183	3.13422e-19	0	TMEM106B
GNS	1.21412e-23	0.245657	0.475	0.167	3.14846e-19	0	GNS
CEBPB	1.25679e-23	-1.26689	0.629	0.673	3.2591e-19	0	CEBPB
DERL1	1.33071e-23	0.231153	0.518	0.185	3.4508e-19	0	DERL1
CHMP1A	1.46126e-23	0.285249	0.545	0.214	3.78935e-19	0	CHMP1A
FHL2	1.51349e-23	-1.01347	0.239	0.431	3.92479e-19	0	FHL2
CYHR1	1.52375e-23	0.3012	0.663	0.286	3.95138e-19	0	CYHR1
ZDHHC20	1.54846e-23	0.267134	0.429	0.141	4.01547e-19	0	ZDHHC20
CRLS1	1.58695e-23	0.44174	0.575	0.248	4.11527e-19	0	CRLS1
GBA	1.65527e-23	0.241169	0.367	0.097	4.29243e-19	0	GBA
USMG5	1.66214e-23	0.442932	0.932	0.685	4.31026e-19	0	USMG5
TMEM59	1.67347e-23	0.484187	0.963	0.833	4.33965e-19	0	TMEM59
PODXL2	1.72086e-23	0.258787	0.378	0.103	4.46253e-19	0	PODXL2
JKAMP	1.90294e-23	0.301087	0.49	0.177	4.93469e-19	0	JKAMP
SMC1A	1.97008e-23	0.211616	0.354	0.091	5.1088e-19	0	SMC1A
PSMD8	1.986e-23	0.440703	0.831	0.496	5.1501e-19	0	PSMD8
WFS1	2.03003e-23	0.2123	0.297	0.056	5.26428e-19	0	WFS1
URM1	2.11689e-23	0.228652	0.526	0.198	5.48953e-19	0	URM1
C14orf1	2.16049e-23	0.334523	0.647	0.298	5.60259e-19	0	C14orf1
LINC00116	2.28029e-23	0.320434	0.692	0.331	5.91325e-19	0	LINC00116
UBL5	2.37231e-23	0.396018	0.974	0.847	6.15189e-19	0	UBL5
SQRDL	2.40649e-23	0.242639	0.53	0.196	6.24051e-19	0	SQRDL
GADD45G	2.55356e-23	0.439653	0.745	0.393	6.62188e-19	0	GADD45G
TMEM18	2.70094e-23	0.28719	0.546	0.21	7.00407e-19	0	TMEM18
GLRX2	2.7248e-23	0.225986	0.558	0.224	7.06595e-19	0	GLRX2
NFE2L1	2.74634e-23	0.254784	0.623	0.258	7.1218e-19	0	NFE2L1
PIFO	2.80588e-23	0.21302	0.325	0.073	7.2762e-19	0	PIFO
PNPLA7	2.8655e-23	0.269332	0.31	0.067	7.4308e-19	0	PNPLA7
DYNLT1	3.03673e-23	0.285247	0.824	0.474	7.87485e-19	0	DYNLT1
SLC7A2	3.05353e-23	0.306134	0.361	0.097	7.91842e-19	0	SLC7A2
ATP5EP2	3.0591e-23	0.23951	0.49	0.175	7.93286e-19	0	ATP5EP2
RAB23	3.08396e-23	0.177531	0.293	0.056	7.99732e-19	0	RAB23
CMTM6	3.36636e-23	0.352201	0.748	0.383	8.72964e-19	0	CMTM6
RER1	3.51886e-23	0.347016	0.811	0.446	9.12512e-19	0	RER1
STK39	3.5376e-23	0.210859	0.352	0.089	9.1737e-19	0	STK39
ATP6V1A	3.70458e-23	0.222896	0.424	0.133	9.60671e-19	0	ATP6V1A
MANSC1	3.72621e-23	0.233024	0.469	0.159	9.6628e-19	0	MANSC1
ALDH1A3	3.96652e-23	0.292094	0.723	0.347	1.0286e-18	0	ALDH1A3
HMGCS2	3.97838e-23	0.399739	0.415	0.133	1.03167e-18	0	HMGCS2
CH17-340M24.3	4.03968e-23	0.196588	0.319	0.069	1.04757e-18	0	CH17-340M24.3
MRPL20	4.28368e-23	0.380488	0.864	0.512	1.11084e-18	0	MRPL20
PIKFYVE	4.33275e-23	0.264297	0.319	0.075	1.12357e-18	0	PIKFYVE
NCLN	4.46665e-23	0.229654	0.398	0.121	1.15829e-18	0	NCLN
EEF1D	4.49754e-23	-0.488269	0.974	0.917	1.1663e-18	0	EEF1D
DOPEY2	4.94511e-23	0.192688	0.364	0.097	1.28237e-18	0	DOPEY2
BET1	5.20024e-23	0.271409	0.346	0.093	1.34853e-18	0	BET1
GPR160	6.21736e-23	0.271025	0.526	0.204	1.61228e-18	0	GPR160
LENG8	6.38251e-23	0.312792	0.409	0.125	1.65511e-18	0	LENG8
APOL6	7.2819e-23	0.292542	0.433	0.137	1.88834e-18	0	APOL6
TXNDC15	7.44663e-23	0.291996	0.539	0.21	1.93106e-18	0	TXNDC15
POLD4	7.76375e-23	0.231754	0.465	0.159	2.0133e-18	0	POLD4
FLYWCH2	7.87014e-23	0.285892	0.572	0.23	2.04089e-18	0	FLYWCH2
ACSM3	8.0071e-23	0.30851	0.301	0.065	2.0764e-18	0	ACSM3
LRP3	8.21386e-23	0.227172	0.332	0.081	2.13002e-18	0	LRP3
LMAN1	8.34022e-23	0.356688	0.839	0.472	2.16279e-18	0	LMAN1
MFSD3	8.66511e-23	0.270804	0.442	0.149	2.24704e-18	0	MFSD3
ATP6V0A1	8.67253e-23	0.237487	0.373	0.105	2.24896e-18	0	ATP6V0A1
EIF3E	9.34678e-23	-0.832042	0.773	0.758	2.42381e-18	0	EIF3E
NDUFB1	9.56052e-23	0.380679	0.93	0.766	2.47923e-18	0	NDUFB1
ELP6	9.67501e-23	0.19446	0.367	0.099	2.50892e-18	0	ELP6
ADH5	9.84196e-23	0.348611	0.622	0.288	2.55222e-18	0	ADH5
CTBP1	1.04159e-22	0.248909	0.433	0.145	2.70106e-18	0	CTBP1
ATP6V0D1	1.05718e-22	0.32263	0.684	0.335	2.74149e-18	0	ATP6V0D1
RPS6KB2	1.15231e-22	0.230836	0.539	0.218	2.98816e-18	0	RPS6KB2
SCAMP2	1.18236e-22	0.246024	0.518	0.2	3.0661e-18	0	SCAMP2
SLC25A16	1.25469e-22	0.168921	0.407	0.123	3.25366e-18	0	SLC25A16
RAB13	1.27879e-22	0.455081	0.888	0.635	3.31615e-18	0	RAB13
EBLN3	1.30989e-22	0.242432	0.486	0.177	3.39681e-18	0	EBLN3
TMED4	1.36911e-22	0.351416	0.761	0.397	3.55037e-18	0	TMED4
UHRF2	1.38203e-22	0.222864	0.375	0.107	3.58389e-18	0	UHRF2
MDH1	1.39858e-22	0.335927	0.678	0.323	3.62681e-18	0	MDH1
ITFG1	1.40499e-22	0.317221	0.526	0.204	3.64341e-18	0	ITFG1
HMGCL	1.4735e-22	0.245695	0.442	0.149	3.82109e-18	0	HMGCL
DNAJC19	1.48315e-22	0.323423	0.727	0.353	3.8461e-18	0	DNAJC19
HSPA5	1.56065e-22	0.404106	0.888	0.607	4.04709e-18	0	HSPA5
PHPT1	1.79662e-22	0.404956	0.944	0.718	4.65899e-18	0	PHPT1
ARFGEF3	1.84838e-22	0.250261	0.65	0.288	4.79323e-18	0	ARFGEF3
NUS1	1.88191e-22	0.229542	0.409	0.127	4.88018e-18	0	NUS1
DNASE2	1.95439e-22	0.25712	0.509	0.185	5.06811e-18	0	DNASE2
ASL	2.03086e-22	0.248215	0.392	0.119	5.26641e-18	0	ASL
SLC30A9	2.16184e-22	0.230236	0.436	0.145	5.60607e-18	0	SLC30A9
COL9A1	2.16783e-22	0.542506	0.199	0.012	5.6216e-18	0	COL9A1
TMX4	2.18817e-22	0.227852	0.542	0.214	5.67435e-18	0	TMX4
STIM2	2.23194e-22	0.268833	0.34	0.089	5.78788e-18	0	STIM2
CYP1B1	2.25865e-22	1.30941	0.394	0.139	5.85712e-18	0	CYP1B1
GUSB	2.42175e-22	0.420676	0.559	0.238	6.28007e-18	0	GUSB
IGFBP2	2.44817e-22	0.30532	0.541	0.22	6.34859e-18	0	IGFBP2
SNX17	2.56099e-22	0.268246	0.581	0.24	6.64116e-18	0	SNX17
SH3BGRL2	2.6203e-22	0.227587	0.438	0.149	6.79495e-18	0	SH3BGRL2
PXMP4	2.63025e-22	0.206619	0.325	0.079	6.82077e-18	0	PXMP4
HLA-C	2.63106e-22	0.460685	0.98	0.909	6.82286e-18	0	HLA-C
RPS24	2.6323e-22	-0.478818	0.993	0.99	6.82608e-18	0	RPS24
GSTA4	2.76868e-22	0.247274	0.453	0.157	7.17974e-18	0	GSTA4
MRPL17	2.82134e-22	0.261934	0.504	0.185	7.31629e-18	0	MRPL17
PIGK	2.84148e-22	0.230969	0.353	0.097	7.36854e-18	0	PIGK
GOLM1	3.15447e-22	0.385593	0.752	0.379	8.18016e-18	0	GOLM1
APCDD1	3.15513e-22	0.221987	0.364	0.097	8.18187e-18	0	APCDD1
ARHGEF37	3.19645e-22	0.246215	0.391	0.117	8.28903e-18	0	ARHGEF37
RPL35	3.27086e-22	-0.428186	0.995	0.992	8.48199e-18	0	RPL35
YBX3	3.37283e-22	-0.811706	0.703	0.712	8.74641e-18	0	YBX3
PET100	3.38447e-22	0.382875	0.942	0.69	8.77661e-18	0	PET100
TMEM30A	4.08796e-22	0.25893	0.613	0.268	1.06009e-17	0	TMEM30A
BRI3	4.20709e-22	0.387692	0.778	0.419	1.09098e-17	0	BRI3
CAPZB	4.25628e-22	0.438173	0.819	0.522	1.10374e-17	0	CAPZB
SHTN1	4.50503e-22	0.229884	0.385	0.119	1.16824e-17	0	SHTN1
RP11-452C8.1	4.75323e-22	0.19794	0.197	0.012	1.23261e-17	0	RP11-452C8.1
SRPRA	4.81517e-22	0.255807	0.581	0.242	1.24867e-17	0	SRPRA
MEAF6	4.91025e-22	0.38714	0.727	0.389	1.27333e-17	0	MEAF6
ZDHHC2	4.96879e-22	0.142303	0.4	0.123	1.28851e-17	0	ZDHHC2
COBL	5.2149e-22	0.207914	0.362	0.101	1.35233e-17	0	COBL
ZNF667-AS1	5.54294e-22	0.234426	0.509	0.198	1.4374e-17	0	ZNF667-AS1
ANXA2	5.78218e-22	-0.982572	0.844	0.847	1.49944e-17	0	ANXA2
ZDHHC24	5.9173e-22	0.24483	0.434	0.145	1.53447e-17	0	ZDHHC24
NQO1	6.12048e-22	0.219027	0.308	0.071	1.58716e-17	0	NQO1
PXMP2	6.15711e-22	0.258437	0.531	0.206	1.59666e-17	0	PXMP2
PYM1	6.32021e-22	0.264594	0.514	0.2	1.63896e-17	0	PYM1
ZDHHC14	6.33813e-22	0.199282	0.245	0.036	1.6436e-17	0	ZDHHC14
XIAP	6.3898e-22	0.218042	0.462	0.163	1.657e-17	0	XIAP
SELT	6.70707e-22	0.327391	0.769	0.423	1.73928e-17	0	SELT
PLEKHJ1	6.87378e-22	0.245673	0.543	0.22	1.78251e-17	0	PLEKHJ1
APMAP	6.89648e-22	0.254807	0.543	0.218	1.78839e-17	0	APMAP
PBDC1	6.9506e-22	0.246548	0.512	0.196	1.80243e-17	0	PBDC1
PSMD13	7.18146e-22	0.290602	0.615	0.276	1.8623e-17	0	PSMD13
KDELR2	7.3829e-22	0.394976	0.877	0.611	1.91453e-17	0	KDELR2
SEL1L3	7.60455e-22	0.225223	0.316	0.079	1.97201e-17	0	SEL1L3
LDLRAD4	7.95205e-22	0.254584	0.475	0.171	2.06212e-17	0	LDLRAD4
MFSD1	7.96153e-22	0.253701	0.521	0.198	2.06458e-17	0	MFSD1
TTC37	8.19661e-22	0.197383	0.425	0.143	2.12555e-17	0	TTC37
DPAGT1	8.20146e-22	0.262663	0.382	0.115	2.1268e-17	0	DPAGT1
LIN7C	8.24522e-22	0.192849	0.344	0.091	2.13815e-17	0	LIN7C
RPS10	9.35544e-22	-0.43833	0.997	0.978	2.42605e-17	0	RPS10
C1D	9.4128e-22	0.224957	0.594	0.25	2.44093e-17	0	C1D
FAM96B	9.54972e-22	0.349479	0.794	0.417	2.47643e-17	0	FAM96B
MPC1	1.02782e-21	0.224963	0.529	0.208	2.66535e-17	0	MPC1
FLOT2	1.03351e-21	0.24541	0.472	0.169	2.6801e-17	0	FLOT2
GAA	1.04521e-21	0.277696	0.615	0.268	2.71043e-17	0	GAA
LYPLAL1	1.09329e-21	0.217221	0.419	0.145	2.83512e-17	0	LYPLAL1
ACOT13	1.1109e-21	0.249332	0.491	0.19	2.8808e-17	0	ACOT13
TGOLN2	1.13701e-21	0.342533	0.727	0.371	2.94851e-17	0	TGOLN2
NDUFB2	1.15577e-21	0.346649	0.93	0.661	2.99715e-17	0	NDUFB2
WWC1	1.18728e-21	0.255504	0.444	0.151	3.07887e-17	0	WWC1
PICK1	1.22301e-21	0.273175	0.378	0.117	3.1715e-17	0	PICK1
SLC43A1	1.28682e-21	0.207879	0.269	0.05	3.33697e-17	0	SLC43A1
AGA	1.28987e-21	0.182309	0.315	0.073	3.3449e-17	0	AGA
C14orf2	1.31471e-21	0.363366	0.945	0.744	3.40931e-17	0	C14orf2
KRT23	1.35054e-21	-1.40185	0.186	0.371	3.50222e-17	0	KRT23
ACADL	1.35234e-21	0.214136	0.303	0.069	3.5069e-17	0	ACADL
ZKSCAN1	1.39277e-21	0.245138	0.718	0.337	3.61172e-17	0	ZKSCAN1
TOLLIP	1.42584e-21	0.190329	0.486	0.179	3.6975e-17	0	TOLLIP
INSIG1	1.47094e-21	0.333883	0.58	0.252	3.81445e-17	0	INSIG1
GPS1	1.53775e-21	0.19603	0.531	0.208	3.98769e-17	0	GPS1
SCARB1	1.67755e-21	0.205901	0.367	0.107	4.35022e-17	0	SCARB1
BOLA3	1.69682e-21	0.268645	0.546	0.222	4.40019e-17	0	BOLA3
RAB5B	1.76745e-21	0.220697	0.457	0.167	4.58334e-17	0	RAB5B
NBR1	1.88021e-21	0.219846	0.583	0.244	4.87576e-17	0	NBR1
LPP	1.91353e-21	0.329189	0.702	0.347	4.96217e-17	0	LPP
MTPN	1.96468e-21	0.215738	0.534	0.216	5.09481e-17	0	MTPN
RNPEP	1.96847e-21	0.219073	0.461	0.165	5.10463e-17	0	RNPEP
LINC00657	2.01384e-21	0.316368	0.677	0.339	5.22228e-17	0	LINC00657
IVD	2.0152e-21	0.237873	0.412	0.139	5.22582e-17	0	IVD
RPRD1A	2.0303e-21	0.20986	0.402	0.125	5.26496e-17	0	RPRD1A
C7orf73	2.1672e-21	0.235034	0.697	0.337	5.61999e-17	0	C7orf73
RPS17	2.1703e-21	-0.389948	0.996	0.99	5.62802e-17	0	RPS17
SDF4	2.18795e-21	0.336727	0.778	0.427	5.67379e-17	0	SDF4
CALU	2.22937e-21	0.301237	0.69	0.335	5.78121e-17	0	CALU
TADA3	2.24676e-21	0.222742	0.541	0.216	5.8263e-17	0	TADA3
CFAP65	2.32855e-21	0.263546	0.322	0.081	6.03841e-17	0	CFAP65
COPE	2.65931e-21	0.374687	0.841	0.536	6.89612e-17	0	COPE
TRPT1	2.87045e-21	0.189922	0.411	0.131	7.44364e-17	0	TRPT1
CDYL2	2.87565e-21	0.258272	0.361	0.103	7.45714e-17	0	CDYL2
VPS4A	2.93896e-21	0.221494	0.454	0.163	7.62131e-17	0	VPS4A
MPDU1	2.9525e-21	0.248581	0.677	0.308	7.65643e-17	0	MPDU1
FZD5	2.95543e-21	0.258844	0.366	0.111	7.66401e-17	0	FZD5
MTCH1	2.96146e-21	0.365782	0.803	0.482	7.67966e-17	0	MTCH1
MRPL54	3.01316e-21	0.310799	0.731	0.383	7.81372e-17	0	MRPL54
DDAH1	3.10917e-21	0.211773	0.522	0.214	8.06271e-17	0	DDAH1
CRYL1	3.47853e-21	0.269423	0.5	0.19	9.02053e-17	0	CRYL1
RPS5	3.49018e-21	-0.421669	0.991	0.982	9.05075e-17	0	RPS5
ENPP5	3.49496e-21	0.195752	0.32	0.079	9.06312e-17	0	ENPP5
SYNJ2BP	3.53636e-21	0.226128	0.479	0.177	9.1705e-17	0	SYNJ2BP
GP2	3.55029e-21	0.41504	0.243	0.04	9.20662e-17	0	GP2
SLC14A1	3.62841e-21	-0.762871	0.041	0.2	9.4092e-17	0	SLC14A1
RASSF3	3.68076e-21	0.203625	0.328	0.089	9.54496e-17	0	RASSF3
ATG4B	3.70786e-21	0.222569	0.469	0.171	9.61521e-17	0	ATG4B
SHROOM1	3.76948e-21	0.431609	0.587	0.268	9.77502e-17	0	SHROOM1
ZDHHC12	3.791e-21	0.235592	0.64	0.29	9.83082e-17	0	ZDHHC12
C1GALT1C1	3.8095e-21	0.199391	0.367	0.109	9.87879e-17	0	C1GALT1C1
FRMD4B	3.8356e-21	0.201607	0.345	0.095	9.94647e-17	0	FRMD4B
PHACTR4	3.84163e-21	0.185451	0.459	0.161	9.96211e-17	0	PHACTR4
BSG	3.89227e-21	0.450016	0.913	0.673	1.00934e-16	0	BSG
FAM120B	4.26673e-21	0.237871	0.29	0.065	1.10645e-16	0	FAM120B
TRIM33	4.48369e-21	0.250549	0.499	0.19	1.16271e-16	0	TRIM33
DYNLL2	4.56959e-21	0.298418	0.657	0.325	1.18499e-16	0	DYNLL2
EIF2AK4	4.63924e-21	0.263258	0.441	0.155	1.20305e-16	0	EIF2AK4
NOL3	4.75001e-21	0.246405	0.472	0.175	1.23177e-16	0	NOL3
UBE2M	4.77578e-21	0.156767	0.432	0.153	1.23846e-16	0	UBE2M
SCNN1A	4.98283e-21	0.32801	0.642	0.302	1.29215e-16	0	SCNN1A
LMAN2	5.13564e-21	0.375133	0.848	0.498	1.33178e-16	0	LMAN2
SLC39A3	5.18017e-21	0.200781	0.399	0.127	1.34332e-16	0	SLC39A3
G6PC3	5.3028e-21	0.185003	0.454	0.159	1.37512e-16	0	G6PC3
PXDN	5.45647e-21	0.249465	0.386	0.123	1.41497e-16	0	PXDN
RP11-774O3.3	5.51313e-21	0.191444	0.209	0.022	1.42967e-16	0	RP11-774O3.3
CADM4	5.54762e-21	0.192089	0.374	0.111	1.43861e-16	0	CADM4
TMEM167A	5.71581e-21	0.219982	0.542	0.22	1.48222e-16	0	TMEM167A
TRIM24	5.77486e-21	0.256272	0.492	0.196	1.49754e-16	0	TRIM24
SMAD4	5.82043e-21	0.161314	0.412	0.137	1.50935e-16	0	SMAD4
TTC38	5.98941e-21	0.19557	0.348	0.101	1.55317e-16	0	TTC38
SLC25A39	6.25087e-21	0.272427	0.617	0.284	1.62098e-16	0	SLC25A39
CREB3	6.45943e-21	0.231792	0.615	0.268	1.67506e-16	0	CREB3
DNAJA4	6.6004e-21	0.228493	0.332	0.087	1.71162e-16	0	DNAJA4
PPP6R2	7.92868e-21	0.247084	0.364	0.109	2.05606e-16	0	PPP6R2
RBL2	8.26501e-21	0.208392	0.444	0.157	2.14328e-16	0	RBL2
KIF21A	8.63561e-21	0.24351	0.354	0.107	2.23939e-16	0	KIF21A
VSIG10L	8.99452e-21	0.290788	0.231	0.034	2.33246e-16	0	VSIG10L
SIGMAR1	9.27755e-21	0.180857	0.43	0.149	2.40585e-16	0	SIGMAR1
SLC33A1	9.54127e-21	0.195424	0.346	0.099	2.47424e-16	0	SLC33A1
SLC9A3R1	9.66492e-21	0.277121	0.623	0.284	2.50631e-16	0	SLC9A3R1
TNFRSF12A	1.04632e-20	-1.34708	0.299	0.464	2.71332e-16	0	TNFRSF12A
RANBP2	1.09733e-20	0.26493	0.495	0.194	2.84561e-16	0	RANBP2
HNRNPH2	1.10245e-20	0.247613	0.58	0.252	2.85888e-16	0	HNRNPH2
SYNE4	1.10839e-20	0.1975	0.349	0.101	2.87427e-16	0	SYNE4
RHBDD2	1.12039e-20	0.272008	0.652	0.315	2.90541e-16	0	RHBDD2
MEG3	1.12173e-20	-0.974964	0.05	0.212	2.90887e-16	0	MEG3
MSRB1	1.13886e-20	0.200033	0.339	0.093	2.9533e-16	0	MSRB1
SGPL1	1.15726e-20	0.187044	0.436	0.155	3.00101e-16	0	SGPL1
C9orf152	1.18304e-20	0.233316	0.391	0.125	3.06785e-16	0	C9orf152
SERPINA3	1.18935e-20	0.488227	0.268	0.056	3.08421e-16	0	SERPINA3
SLC37A1	1.19628e-20	0.22061	0.365	0.113	3.10218e-16	0	SLC37A1
CISD3	1.26522e-20	0.314546	0.677	0.321	3.28098e-16	0	CISD3
HUWE1	1.28915e-20	0.258839	0.453	0.169	3.34303e-16	0	HUWE1
SLC38A11	1.33208e-20	0.244032	0.222	0.03	3.45435e-16	0	SLC38A11
NDUFB3	1.34406e-20	0.320969	0.807	0.464	3.4854e-16	0	NDUFB3
PLD3	1.37754e-20	0.307754	0.675	0.329	3.57223e-16	0	PLD3
CYB561D2	1.45488e-20	0.236347	0.467	0.175	3.7728e-16	0	CYB561D2
RANGRF	1.50966e-20	0.179433	0.467	0.173	3.91484e-16	0	RANGRF
TSPAN9	1.52562e-20	0.118386	0.332	0.085	3.95624e-16	0	TSPAN9
OXLD1	1.53078e-20	0.194616	0.466	0.171	3.96961e-16	0	OXLD1
COBLL1	1.67418e-20	0.279483	0.491	0.194	4.34148e-16	0	COBLL1
POTEH-AS1	1.72241e-20	0.206793	0.214	0.026	4.46657e-16	0	POTEH-AS1
SNCA	1.72537e-20	0.195178	0.224	0.03	4.47423e-16	0	SNCA
FUNDC2	1.72738e-20	0.2776	0.668	0.325	4.47943e-16	0	FUNDC2
FBXO25	2.04691e-20	0.260462	0.573	0.252	5.30806e-16	0	FBXO25
SIGIRR	2.05546e-20	0.229626	0.554	0.232	5.33022e-16	0	SIGIRR
SRP14	2.05826e-20	0.351409	0.987	0.907	5.33749e-16	0	SRP14
APH1B	2.36528e-20	0.194211	0.311	0.079	6.13365e-16	0	APH1B
SSBP3	2.52982e-20	0.171918	0.518	0.204	6.56032e-16	0	SSBP3
ATP6V1D	2.61452e-20	0.215757	0.528	0.214	6.77997e-16	0	ATP6V1D
TMEM9	2.73417e-20	0.310809	0.686	0.345	7.09024e-16	0	TMEM9
VIPR1	2.77286e-20	0.231303	0.325	0.087	7.19059e-16	0	VIPR1
IMPACT	2.93576e-20	0.153512	0.31	0.081	7.61301e-16	0	IMPACT
MTFP1	2.9886e-20	0.169679	0.293	0.071	7.75003e-16	0	MTFP1
CAPS	3.00408e-20	0.21336	0.34	0.095	7.79018e-16	0	CAPS
PAK4	3.0424e-20	0.186695	0.472	0.177	7.88956e-16	0	PAK4
SPECC1L	3.07673e-20	0.226666	0.257	0.05	7.97857e-16	0	SPECC1L
CXCL17	3.15158e-20	-0.892358	0.098	0.278	8.17267e-16	0	CXCL17
FAM83F	3.35371e-20	0.242851	0.337	0.099	8.69685e-16	0	FAM83F
FBXW5	3.44585e-20	0.188378	0.592	0.254	8.93578e-16	0	FBXW5
GLYR1	3.4553e-20	0.234682	0.484	0.192	8.96028e-16	0	GLYR1
ACOT8	3.59758e-20	0.196426	0.311	0.079	9.32925e-16	0	ACOT8
ARF3	3.60454e-20	0.287166	0.615	0.298	9.3473e-16	0	ARF3
PTPRA	3.60759e-20	0.198966	0.425	0.147	9.35519e-16	0	PTPRA
SPTBN2	3.66139e-20	0.225052	0.268	0.056	9.49471e-16	0	SPTBN2
ACE	3.66905e-20	0.218411	0.256	0.048	9.51457e-16	0	ACE
PCNXL4	3.72391e-20	0.201041	0.348	0.101	9.65683e-16	0	PCNXL4
ETHE1	3.73297e-20	0.201053	0.585	0.256	9.68033e-16	0	ETHE1
VDAC1	3.75847e-20	0.314035	0.736	0.381	9.74648e-16	0	VDAC1
NRBP2	3.79193e-20	0.175469	0.272	0.056	9.83324e-16	0	NRBP2
ACACA	3.81938e-20	0.314616	0.707	0.353	9.90442e-16	0	ACACA
UNC5D	3.83864e-20	0.198356	0.203	0.022	9.95436e-16	0	UNC5D
C7orf55	3.86245e-20	0.299077	0.688	0.331	1.00161e-15	0	C7orf55
COPZ1	3.88636e-20	0.290929	0.696	0.339	1.00781e-15	0	COPZ1
MTHFD2L	3.90247e-20	0.249384	0.602	0.276	1.01199e-15	0	MTHFD2L
TCEAL4	3.95103e-20	0.319893	0.864	0.518	1.02458e-15	0	TCEAL4
APPL2	3.97105e-20	0.201518	0.409	0.139	1.02977e-15	0	APPL2
TMBIM4	4.03757e-20	0.411176	0.828	0.526	1.04702e-15	0	TMBIM4
WDR83OS	4.09292e-20	0.359015	0.951	0.766	1.06137e-15	0	WDR83OS
PFDN6	4.33531e-20	0.219551	0.57	0.242	1.12423e-15	0	PFDN6
IRAK1	4.44568e-20	0.242267	0.365	0.115	1.15285e-15	0	IRAK1
CSTF3	4.46827e-20	0.208254	0.403	0.135	1.15871e-15	0	CSTF3
ACTR2	4.47736e-20	0.245155	0.589	0.264	1.16107e-15	0	ACTR2
COA4	4.49141e-20	0.250972	0.652	0.312	1.16471e-15	0	COA4
CNP	4.6226e-20	0.188678	0.466	0.173	1.19873e-15	0	CNP
ECE1	4.7817e-20	0.266126	0.551	0.228	1.23999e-15	0	ECE1
HNRNPA0	4.81057e-20	-0.741594	0.703	0.698	1.24748e-15	0	HNRNPA0
TMC6	4.87583e-20	0.178746	0.424	0.147	1.2644e-15	0	TMC6
ATXN7L3B	4.94523e-20	0.116665	0.373	0.113	1.2824e-15	0	ATXN7L3B
SLC25A20	5.07462e-20	0.198974	0.226	0.034	1.31595e-15	0	SLC25A20
ISCA2	5.46295e-20	0.237764	0.525	0.216	1.41665e-15	0	ISCA2
RFK	5.56861e-20	0.136004	0.366	0.115	1.44405e-15	0	RFK
NAPA	5.65602e-20	0.302785	0.732	0.389	1.46672e-15	0	NAPA
CCDC159	5.70235e-20	0.210985	0.382	0.125	1.47873e-15	0	CCDC159
EFR3A	5.72131e-20	0.208873	0.34	0.099	1.48365e-15	0	EFR3A
UBC	6.1865e-20	-0.733475	0.978	0.954	1.60428e-15	0	UBC
MKKS	6.59871e-20	0.266739	0.638	0.298	1.71118e-15	0	MKKS
GLG1	6.7347e-20	0.239929	0.55	0.234	1.74644e-15	0	GLG1
SLC6A8	6.79838e-20	0.192294	0.311	0.083	1.76295e-15	0	SLC6A8
TMEM256	6.97367e-20	0.374519	0.896	0.603	1.80841e-15	0	TMEM256
FAM174A	7.18174e-20	0.180993	0.441	0.157	1.86237e-15	0	FAM174A
C6orf89	7.23277e-20	0.206573	0.448	0.165	1.8756e-15	0	C6orf89
BIN1	7.24715e-20	0.208947	0.336	0.097	1.87933e-15	0	BIN1
FKBP3	7.3993e-20	0.252552	0.654	0.315	1.91879e-15	0	FKBP3
ATP5I	7.41459e-20	0.38732	0.965	0.762	1.92275e-15	0	ATP5I
DNPH1	7.73345e-20	0.278369	0.648	0.304	2.00544e-15	0	DNPH1
VKORC1	7.85987e-20	0.278959	0.697	0.347	2.03822e-15	0	VKORC1
NWD1	8.09955e-20	0.227024	0.232	0.038	2.10038e-15	0	NWD1
RBX1	8.1794e-20	0.375808	0.86	0.579	2.12108e-15	0	RBX1
RNF14	8.23201e-20	0.191579	0.291	0.073	2.13472e-15	0	RNF14
TMEM55A	8.28844e-20	0.187795	0.215	0.03	2.14936e-15	0	TMEM55A
NCSTN	8.33338e-20	0.18879	0.482	0.185	2.16101e-15	0	NCSTN
UPK3A	8.44096e-20	0.127524	0.475	0.175	2.18891e-15	0	UPK3A
ACADSB	8.68908e-20	0.197722	0.396	0.135	2.25325e-15	0	ACADSB
SMUG1	8.80798e-20	0.195157	0.379	0.125	2.28408e-15	0	SMUG1
NCOR2	9.31382e-20	0.207601	0.451	0.165	2.41526e-15	0	NCOR2
FAM45A	9.3638e-20	0.130817	0.413	0.139	2.42822e-15	0	FAM45A
ATPIF1	9.52646e-20	0.393992	0.945	0.702	2.4704e-15	0	ATPIF1
TMEM178A	9.6121e-20	0.482664	0.537	0.244	2.49261e-15	0	TMEM178A
ENOSF1	9.7184e-20	0.193898	0.551	0.226	2.52018e-15	0	ENOSF1
VPS26B	9.95307e-20	0.157282	0.365	0.111	2.58103e-15	0	VPS26B
SLC25A4	1.00187e-19	0.265508	0.576	0.256	2.59804e-15	0	SLC25A4
TTC17	1.00814e-19	0.22364	0.486	0.19	2.61431e-15	0	TTC17
ZNF432	1.01538e-19	0.286164	0.253	0.05	2.63309e-15	0	ZNF432
OGFOD3	1.04707e-19	0.245217	0.421	0.153	2.71525e-15	0	OGFOD3
SRPRB	1.09311e-19	0.256662	0.547	0.24	2.83465e-15	0	SRPRB
DDB1	1.10357e-19	0.269744	0.591	0.266	2.86177e-15	0	DDB1
VKORC1L1	1.14096e-19	0.205701	0.294	0.073	2.95875e-15	0	VKORC1L1
NUDT16L1	1.15482e-19	0.244778	0.579	0.258	2.99469e-15	0	NUDT16L1
CASD1	1.17779e-19	0.257831	0.266	0.058	3.05425e-15	0	CASD1
DHRS13	1.20107e-19	0.223777	0.427	0.151	3.11461e-15	0	DHRS13
PDE11A	1.24199e-19	0.19148	0.248	0.044	3.22074e-15	0	PDE11A
ECHS1	1.32426e-19	0.364324	0.785	0.46	3.43407e-15	0	ECHS1
HIST1H2AE	1.38412e-19	0.177307	0.353	0.105	3.5893e-15	0	HIST1H2AE
TMEM87A	1.39058e-19	0.324126	0.806	0.47	3.60604e-15	0	TMEM87A
MGP	1.3983e-19	-2.84088	0.768	0.71	3.62608e-15	0	MGP
TPP1	1.40558e-19	0.203782	0.48	0.188	3.64496e-15	0	TPP1
CTDNEP1	1.4366e-19	0.178182	0.455	0.173	3.72539e-15	0	CTDNEP1
SULT2B1	1.43936e-19	0.240363	0.504	0.2	3.73254e-15	0	SULT2B1
HACD3	1.46329e-19	0.274428	0.604	0.28	3.79461e-15	0	HACD3
TMEM199	1.48373e-19	0.159039	0.327	0.091	3.8476e-15	0	TMEM199
KMT5A	1.48938e-19	0.133791	0.398	0.131	3.86225e-15	0	KMT5A
SLC30A7	1.50993e-19	0.185735	0.402	0.141	3.91555e-15	0	SLC30A7
FBXW4	1.52287e-19	0.177728	0.349	0.107	3.9491e-15	0	FBXW4
TAPBP	1.52873e-19	0.306737	0.812	0.46	3.96431e-15	0	TAPBP
HSD17B6	1.60822e-19	0.437394	0.339	0.105	4.17044e-15	0	HSD17B6
EDEM2	1.62853e-19	0.1628	0.324	0.089	4.2231e-15	0	EDEM2
APOL1	1.69529e-19	0.215487	0.379	0.123	4.39622e-15	0	APOL1
RBBP7	1.91523e-19	0.228909	0.593	0.268	4.96657e-15	0	RBBP7
MMEL1	1.91956e-19	0.233885	0.245	0.048	4.97781e-15	0	MMEL1
WDR61	1.93474e-19	0.26974	0.615	0.286	5.01717e-15	0	WDR61
RETSAT	1.93553e-19	0.202876	0.346	0.103	5.01921e-15	0	RETSAT
PIGX	1.93861e-19	0.192485	0.433	0.159	5.0272e-15	0	PIGX
OCIAD1	1.95543e-19	0.342297	0.831	0.48	5.07081e-15	0	OCIAD1
PPP1CB	1.9583e-19	0.393337	0.818	0.558	5.07826e-15	0	PPP1CB
RPS26	1.95902e-19	0.313761	0.976	0.865	5.08013e-15	0	RPS26
ACO2	2.02011e-19	0.201843	0.483	0.19	5.23856e-15	0	ACO2
UMAD1	2.06148e-19	0.189628	0.297	0.075	5.34584e-15	0	UMAD1
COX6B1	2.08916e-19	0.371877	0.967	0.776	5.41761e-15	0	COX6B1
AKR1A1	2.09676e-19	0.304512	0.77	0.423	5.43731e-15	0	AKR1A1
TEX261	2.16919e-19	0.228156	0.369	0.121	5.62514e-15	0	TEX261
SDHAF3	2.20983e-19	0.157373	0.37	0.117	5.73054e-15	0	SDHAF3
HSPE1	2.34226e-19	0.392796	0.911	0.661	6.07394e-15	0	HSPE1
DTX3L	2.36154e-19	0.156772	0.312	0.083	6.12394e-15	0	DTX3L
UBXN4	2.37347e-19	0.323599	0.866	0.562	6.15487e-15	0	UBXN4
ZBTB38	2.5924e-19	0.187331	0.444	0.165	6.72261e-15	0	ZBTB38
SMIM22	2.69322e-19	0.536089	0.776	0.466	6.98406e-15	0	SMIM22
CALM3	2.72888e-19	0.31487	0.681	0.345	7.07654e-15	0	CALM3
RHPN2	2.86455e-19	0.211463	0.522	0.218	7.42835e-15	0	RHPN2
CYB5A	2.87826e-19	0.345925	0.866	0.593	7.4639e-15	0	CYB5A
SHFM1	3.04188e-19	0.340188	0.929	0.7	7.88822e-15	0	SHFM1
CD2AP	3.04417e-19	0.206314	0.466	0.179	7.89414e-15	0	CD2AP
PTOV1	3.05215e-19	0.320223	0.718	0.383	7.91484e-15	0	PTOV1
ETS2	3.09315e-19	-1.03514	0.29	0.452	8.02115e-15	0	ETS2
EPHB6	3.11627e-19	0.247726	0.43	0.151	8.0811e-15	0	EPHB6
HK1	3.16194e-19	0.173363	0.482	0.185	8.19954e-15	0	HK1
PDSS2	3.27473e-19	0.202544	0.34	0.101	8.49202e-15	0	PDSS2
ADCY1	3.39276e-19	0.204475	0.235	0.042	8.79811e-15	0	ADCY1
VPS54	3.65646e-19	0.203404	0.286	0.071	9.48193e-15	0	VPS54
URB1	3.68341e-19	0.248732	0.307	0.083	9.55181e-15	0	URB1
IL20RA	3.69244e-19	0.182154	0.374	0.119	9.57524e-15	0	IL20RA
SEMA6A	3.7263e-19	0.190018	0.22	0.034	9.66304e-15	0	SEMA6A
FAM111A	3.84059e-19	0.198421	0.391	0.133	9.95941e-15	0	FAM111A
MAP7	3.8457e-19	0.277194	0.507	0.216	9.97266e-15	0	MAP7
SCAMP1	4.17917e-19	0.224996	0.427	0.157	1.08374e-14	0	SCAMP1
SS18	4.23646e-19	0.193136	0.413	0.145	1.0986e-14	0	SS18
CTD-2336O2.1	4.27462e-19	0.158567	0.455	0.175	1.10849e-14	0	CTD-2336O2.1
SNX4	4.29079e-19	0.161043	0.374	0.125	1.11269e-14	0	SNX4
DAP	4.32468e-19	0.240528	0.631	0.296	1.12148e-14	0	DAP
STXBP2	4.36862e-19	0.264193	0.57	0.252	1.13287e-14	0	STXBP2
ENOPH1	4.45858e-19	0.192922	0.39	0.131	1.1562e-14	0	ENOPH1
WDR6	4.4739e-19	0.224485	0.504	0.206	1.16017e-14	0	WDR6
ANAPC15	4.60006e-19	0.201464	0.503	0.208	1.19289e-14	0	ANAPC15
IMPDH1	4.74697e-19	0.199806	0.331	0.097	1.23099e-14	0	IMPDH1
ARID1A	4.86521e-19	0.207949	0.462	0.179	1.26165e-14	0	ARID1A
RNF220	4.96925e-19	0.178518	0.316	0.087	1.28862e-14	0	RNF220
USP47	5.04508e-19	0.192256	0.446	0.165	1.30829e-14	0	USP47
ODC1	5.16191e-19	0.475915	0.765	0.462	1.33859e-14	0	ODC1
LDLRAD3	5.31782e-19	0.229214	0.314	0.089	1.37902e-14	0	LDLRAD3
RALGAPB	5.34417e-19	0.221357	0.298	0.081	1.38585e-14	0	RALGAPB
IARS2	5.80764e-19	0.17833	0.437	0.161	1.50604e-14	0	IARS2
NUDT14	6.0094e-19	0.173115	0.449	0.167	1.55836e-14	0	NUDT14
C22orf39	6.14481e-19	0.195114	0.524	0.224	1.59347e-14	0	C22orf39
INPP5A	6.29713e-19	0.185347	0.235	0.042	1.63297e-14	0	INPP5A
CUX2	6.30493e-19	0.238072	0.274	0.067	1.63499e-14	0	CUX2
LIPE-AS1	6.40045e-19	0.248655	0.462	0.183	1.65977e-14	0	LIPE-AS1
AZI2	6.42809e-19	0.175312	0.412	0.147	1.66693e-14	0	AZI2
KBTBD11	6.51894e-19	0.225338	0.194	0.022	1.69049e-14	0	KBTBD11
ATP5E	6.57603e-19	0.313884	0.987	0.917	1.7053e-14	0	ATP5E
TMEM179B	6.74996e-19	0.316129	0.823	0.504	1.7504e-14	0	TMEM179B
BCAP31	6.77216e-19	0.333072	0.873	0.579	1.75616e-14	0	BCAP31
NCOA2	6.86908e-19	0.195699	0.335	0.099	1.78129e-14	0	NCOA2
HOXA10	6.94751e-19	0.192471	0.479	0.19	1.80163e-14	0	HOXA10
GNB2	7.09285e-19	0.397289	0.846	0.583	1.83932e-14	0	GNB2
HGSNAT	7.25467e-19	0.178762	0.382	0.125	1.88128e-14	0	HGSNAT
LPAR3	7.25727e-19	0.203649	0.244	0.048	1.88195e-14	0	LPAR3
HINT1	7.26907e-19	0.331461	0.986	0.923	1.88501e-14	0	HINT1
CYP27A1	7.27108e-19	0.366172	0.539	0.244	1.88554e-14	0	CYP27A1
MFN1	7.30658e-19	0.185047	0.333	0.101	1.89474e-14	0	MFN1
NISCH	7.3347e-19	0.192096	0.42	0.151	1.90203e-14	0	NISCH
GPR176	7.5449e-19	0.229043	0.21	0.03	1.95654e-14	0	GPR176
BTD	7.81721e-19	0.175885	0.302	0.081	2.02716e-14	0	BTD
EMC10	8.00686e-19	0.330846	0.781	0.435	2.07634e-14	0	EMC10
RNASEH2C	8.20691e-19	0.18561	0.633	0.284	2.12822e-14	0	RNASEH2C
GNB1	8.2413e-19	0.216224	0.585	0.264	2.13713e-14	0	GNB1
BCKDHB	8.34604e-19	0.18932	0.283	0.073	2.1643e-14	0	BCKDHB
HOXA13	9.038e-19	0.192152	0.283	0.071	2.34373e-14	0	HOXA13
DCTN1	9.12918e-19	0.169964	0.352	0.109	2.36738e-14	0	DCTN1
SVIP	9.34875e-19	0.338043	0.745	0.413	2.42432e-14	0	SVIP
NDUFS7	9.60184e-19	0.242991	0.741	0.387	2.48995e-14	0	NDUFS7
VSTM2L	9.8083e-19	0.19595	0.26	0.056	2.54349e-14	0	VSTM2L
ATAD2	9.81448e-19	0.203311	0.223	0.038	2.54509e-14	0	ATAD2
NSMCE4A	1.01606e-18	0.187251	0.445	0.173	2.63484e-14	0	NSMCE4A
NAT1	1.08643e-18	0.141877	0.199	0.024	2.81734e-14	0	NAT1
MIB1	1.102e-18	0.153529	0.311	0.085	2.85772e-14	0	MIB1
C19orf24	1.11946e-18	0.25136	0.665	0.317	2.90298e-14	0	C19orf24
HMGXB3	1.14418e-18	0.187445	0.327	0.097	2.96709e-14	0	HMGXB3
CUL4A	1.15351e-18	0.146986	0.445	0.163	2.99129e-14	0	CUL4A
AZIN1	1.17834e-18	0.185383	0.529	0.22	3.05567e-14	0	AZIN1
TXNL4A	1.19511e-18	0.266469	0.602	0.284	3.09916e-14	0	TXNL4A
PSAT1	1.20322e-18	0.156445	0.226	0.04	3.1202e-14	0	PSAT1
SDHAF2	1.20681e-18	0.198015	0.458	0.177	3.1295e-14	0	SDHAF2
ACOX1	1.25998e-18	0.171904	0.45	0.175	3.26737e-14	0	ACOX1
TBX3	1.26833e-18	0.282545	0.799	0.444	3.28903e-14	0	TBX3
DHX29	1.32002e-18	0.23993	0.524	0.218	3.42307e-14	0	DHX29
2022-03-02	1.37227e-18	0.189081	0.307	0.085	3.55858e-14	0	2022-03-02
RNF181	1.37973e-18	0.331269	0.857	0.508	3.57793e-14	0	RNF181
CASP7	1.41445e-18	0.198278	0.319	0.091	3.66796e-14	0	CASP7
PLOD1	1.4598e-18	0.202804	0.333	0.101	3.78557e-14	0	PLOD1
FAM127A	1.48097e-18	0.183484	0.438	0.161	3.84045e-14	0	FAM127A
PPFIA3	1.49052e-18	0.210333	0.314	0.091	3.86522e-14	0	PPFIA3
HSD17B12	1.50874e-18	0.214335	0.614	0.282	3.91247e-14	0	HSD17B12
CAPN5	1.52392e-18	0.171594	0.193	0.022	3.95182e-14	0	CAPN5
APEH	1.5437e-18	0.17957	0.373	0.127	4.00311e-14	0	APEH
CLCN7	1.55171e-18	0.182307	0.333	0.103	4.0239e-14	0	CLCN7
RNF213	1.55567e-18	0.227653	0.596	0.272	4.03415e-14	0	RNF213
HEXA	1.61998e-18	0.155431	0.493	0.196	4.20092e-14	0	HEXA
LARP1	1.76441e-18	0.220068	0.458	0.188	4.57548e-14	0	LARP1
TAF13	1.80529e-18	0.116566	0.371	0.123	4.68149e-14	0	TAF13
SURF1	1.81797e-18	0.225235	0.675	0.325	4.71437e-14	0	SURF1
KIF1C	1.8207e-18	0.170378	0.444	0.169	4.72145e-14	0	KIF1C
RP4-625H18.2	1.83709e-18	0.177463	0.182	0.018	4.76394e-14	0	RP4-625H18.2
PLA2G7	1.8981e-18	0.176304	0.314	0.087	4.92215e-14	0	PLA2G7
TWF1	1.94547e-18	0.141354	0.429	0.155	5.04499e-14	0	TWF1
RPL28	1.95001e-18	-0.326432	1	0.996	5.05676e-14	0	RPL28
PRUNE2	1.9616e-18	0.260545	0.223	0.04	5.08682e-14	0	PRUNE2
BCAT2	1.9935e-18	0.233252	0.42	0.161	5.16953e-14	0	BCAT2
ATP11B	2.03458e-18	0.240776	0.358	0.121	5.27608e-14	0	ATP11B
NOMO1	2.08554e-18	0.167091	0.28	0.069	5.40823e-14	0	NOMO1
ELOVL1	2.15512e-18	0.228607	0.529	0.23	5.58867e-14	0	ELOVL1
C6orf106	2.16519e-18	0.157762	0.274	0.065	5.61478e-14	0	C6orf106
NEDD8	2.19333e-18	0.3485	0.895	0.651	5.68775e-14	0	NEDD8
MFSD12	2.19957e-18	0.176746	0.269	0.065	5.70392e-14	0	MFSD12
PHACTR2	2.20224e-18	0.180415	0.488	0.202	5.71086e-14	0	PHACTR2
KIAA0100	2.2371e-18	0.22865	0.298	0.083	5.80125e-14	0	KIAA0100
PCCA	2.3278e-18	0.182025	0.31	0.087	6.03646e-14	0	PCCA
DDI2	2.4081e-18	0.188996	0.387	0.133	6.24468e-14	0	DDI2
RFPL2	2.41034e-18	0.269366	0.188	0.022	6.2505e-14	0	RFPL2
TMEM125	2.53067e-18	0.229518	0.44	0.169	6.56254e-14	0	TMEM125
JMJD8	2.57128e-18	0.143727	0.378	0.125	6.66784e-14	0	JMJD8
C19orf81	2.58846e-18	0.241778	0.273	0.069	6.71239e-14	0	C19orf81
PRDX2	2.64426e-18	0.372766	0.891	0.633	6.85708e-14	0	PRDX2
TMEM131	2.78517e-18	0.162995	0.316	0.093	7.2225e-14	0	TMEM131
YIPF6	2.78647e-18	0.241572	0.559	0.248	7.22586e-14	0	YIPF6
SLC9A2	2.79372e-18	0.194229	0.206	0.032	7.24468e-14	0	SLC9A2
SUCLG2	2.8558e-18	0.17369	0.571	0.252	7.40565e-14	0	SUCLG2
DOLK	2.86415e-18	0.143647	0.261	0.058	7.42732e-14	0	DOLK
TRAPPC6A	2.87827e-18	0.208109	0.656	0.31	7.46392e-14	0	TRAPPC6A
SLC35F2	2.88259e-18	0.180431	0.356	0.117	7.47514e-14	0	SLC35F2
SECISBP2L	2.88273e-18	0.192308	0.36	0.119	7.47551e-14	0	SECISBP2L
LAMTOR5	2.91278e-18	0.346224	0.871	0.597	7.55343e-14	0	LAMTOR5
CLCC1	2.94057e-18	0.182625	0.322	0.095	7.62549e-14	0	CLCC1
YIPF3	2.9908e-18	0.2667	0.755	0.429	7.75575e-14	0	YIPF3
ZNF32	3.01253e-18	0.210229	0.425	0.165	7.8121e-14	0	ZNF32
CLDN5	3.06333e-18	0.461569	0.367	0.131	7.94383e-14	0	CLDN5
TBXAS1	3.08194e-18	0.163226	0.189	0.022	7.9921e-14	0	TBXAS1
AUH	3.10295e-18	0.199198	0.415	0.153	8.04657e-14	0	AUH
LAMTOR2	3.18687e-18	0.293088	0.744	0.419	8.26418e-14	0	LAMTOR2
CRELD1	3.35154e-18	0.221322	0.437	0.167	8.69121e-14	0	CRELD1
TTC32	3.37633e-18	0.126432	0.311	0.087	8.75549e-14	0	TTC32
ALG13	3.48823e-18	0.154764	0.597	0.27	9.04567e-14	0	ALG13
UHMK1	3.54037e-18	0.14842	0.379	0.127	9.18088e-14	0	UHMK1
SLC35C2	3.5917e-18	0.152856	0.436	0.165	9.31401e-14	0	SLC35C2
PTP4A3	3.60389e-18	0.280194	0.404	0.153	9.3456e-14	0	PTP4A3
MTOR	3.64834e-18	0.139676	0.278	0.071	9.46088e-14	0	MTOR
METTL7A	3.68848e-18	0.157184	0.562	0.244	9.56496e-14	0	METTL7A
UBE4A	3.7738e-18	0.154232	0.348	0.109	9.78623e-14	0	UBE4A
PEX2	3.7827e-18	0.181392	0.475	0.19	9.80929e-14	0	PEX2
EIF3B	3.80694e-18	0.210946	0.454	0.181	9.87217e-14	0	EIF3B
NUPR2	3.87326e-18	0.187724	0.314	0.089	1.00441e-13	0	NUPR2
NELL1	3.89631e-18	0.192743	0.205	0.03	1.01039e-13	0	NELL1
C7orf50	3.91613e-18	0.243893	0.572	0.264	1.01553e-13	0	C7orf50
AHNAK	3.95388e-18	0.310124	0.713	0.395	1.02532e-13	0	AHNAK
TBL1XR1	4.08303e-18	0.293597	0.634	0.312	1.05881e-13	0	TBL1XR1
IMPA2	4.16764e-18	0.200494	0.29	0.079	1.08075e-13	0	IMPA2
MRPS14	4.20537e-18	0.159034	0.476	0.192	1.09054e-13	0	MRPS14
CLPP	4.22816e-18	0.194092	0.568	0.256	1.09645e-13	0	CLPP
ZNF462	4.27474e-18	0.112606	0.344	0.105	1.10852e-13	0	ZNF462
ICA1	4.40816e-18	0.231578	0.6	0.276	1.14312e-13	0	ICA1
TALDO1	4.42376e-18	0.35011	0.785	0.48	1.14717e-13	0	TALDO1
ATP1B3	4.4533e-18	0.189924	0.651	0.31	1.15483e-13	0	ATP1B3
KLHL20	4.46416e-18	0.186536	0.273	0.069	1.15765e-13	0	KLHL20
SLC38A1	4.48975e-18	0.198642	0.398	0.139	1.16428e-13	0	SLC38A1
COPB2	4.50672e-18	0.228256	0.571	0.258	1.16868e-13	0	COPB2
TRAPPC1	4.56447e-18	0.272251	0.778	0.444	1.18366e-13	0	TRAPPC1
VRK3	4.61167e-18	0.212991	0.357	0.117	1.1959e-13	0	VRK3
MVK	4.74309e-18	0.153078	0.268	0.062	1.22998e-13	0	MVK
ADCK3	4.79546e-18	0.176906	0.325	0.099	1.24356e-13	0	ADCK3
PLEKHB2	4.83149e-18	0.225673	0.585	0.268	1.2529e-13	0	PLEKHB2
RNF103	4.93227e-18	0.182759	0.412	0.151	1.27904e-13	0	RNF103
ENTHD2	5.04736e-18	0.223028	0.278	0.069	1.30888e-13	0	ENTHD2
CHCHD5	5.1661e-18	0.234731	0.627	0.3	1.33967e-13	0	CHCHD5
MT-CO3	5.60913e-18	-0.449852	1	0.992	1.45456e-13	0	MT-CO3
GUCD1	5.89682e-18	0.179025	0.409	0.153	1.52916e-13	0	GUCD1
SLC22A5	6.01666e-18	0.191092	0.42	0.151	1.56024e-13	0	SLC22A5
IMPAD1	6.10596e-18	0.189008	0.442	0.175	1.5834e-13	0	IMPAD1
COA5	6.11602e-18	0.19427	0.411	0.151	1.58601e-13	0	COA5
ST6GAL1	6.18031e-18	0.28827	0.555	0.262	1.60268e-13	0	ST6GAL1
PASK	6.30089e-18	0.235025	0.206	0.032	1.63395e-13	0	PASK
TUG1	6.34281e-18	0.144084	0.492	0.202	1.64482e-13	0	TUG1
RPL41	6.40023e-18	-0.259405	1	1	1.65971e-13	0	RPL41
PSMC2	6.46287e-18	0.131129	0.451	0.173	1.67595e-13	0	PSMC2
BMI1	6.46308e-18	0.179889	0.358	0.119	1.676e-13	0	BMI1
SLC2A4RG	6.54013e-18	0.213381	0.412	0.155	1.69599e-13	0	SLC2A4RG
HMG20B	6.80532e-18	0.212275	0.722	0.371	1.76476e-13	0	HMG20B
SUOX	6.81972e-18	0.172352	0.264	0.062	1.76849e-13	0	SUOX
CTSB	7.0105e-18	-0.944012	0.668	0.667	1.81796e-13	0	CTSB
LGALSL	7.03497e-18	0.203309	0.346	0.113	1.82431e-13	0	LGALSL
NHLRC2	7.05165e-18	0.180047	0.261	0.062	1.82863e-13	0	NHLRC2
AC097724.3	7.16429e-18	0.193357	0.182	0.02	1.85784e-13	0	AC097724.3
NCKAP1	7.69577e-18	0.117419	0.493	0.21	1.99567e-13	0	NCKAP1
GOLGA3	7.69882e-18	0.153871	0.345	0.111	1.99646e-13	0	GOLGA3
RFFL	7.76303e-18	0.189102	0.294	0.081	2.01311e-13	0	RFFL
MAP2K2	7.78783e-18	0.213539	0.417	0.159	2.01954e-13	0	MAP2K2
CD44	7.96731e-18	0.269345	0.621	0.312	2.06608e-13	0	CD44
ADRBK2	8.01491e-18	0.161087	0.214	0.036	2.07843e-13	0	ADRBK2
MFSD14A	8.26026e-18	0.166097	0.336	0.107	2.14205e-13	0	MFSD14A
FAM234B	8.58456e-18	0.162878	0.205	0.032	2.22615e-13	0	FAM234B
ARFGEF2	8.77697e-18	0.182051	0.287	0.077	2.27604e-13	0	ARFGEF2
RP4-568C11.4	8.79982e-18	0.127295	0.424	0.159	2.28197e-13	0	RP4-568C11.4
DPY30	8.80749e-18	0.31228	0.764	0.446	2.28396e-13	0	DPY30
BTG1	8.94649e-18	-0.815681	0.895	0.841	2.32e-13	0	BTG1
RDX	9.08641e-18	0.227267	0.664	0.335	2.35629e-13	0	RDX
TMCO4	9.33739e-18	0.215726	0.291	0.081	2.42137e-13	0	TMCO4
CMTM4	9.41609e-18	0.175826	0.322	0.099	2.44178e-13	0	CMTM4
ABCC1	9.44315e-18	0.162614	0.232	0.046	2.4488e-13	0	ABCC1
ROMO1	9.73549e-18	0.337945	0.908	0.649	2.52461e-13	0	ROMO1
CENPN	1.03564e-17	0.235234	0.367	0.129	2.68561e-13	0	CENPN
APOA1BP	1.06853e-17	0.301086	0.684	0.369	2.7709e-13	0	APOA1BP
ECI1	1.07028e-17	0.141792	0.497	0.208	2.77544e-13	0	ECI1
IRS2	1.07117e-17	0.232023	0.566	0.268	2.77776e-13	0	IRS2
HINT3	1.07182e-17	0.199213	0.379	0.135	2.77944e-13	0	HINT3
CHDH	1.0816e-17	0.197581	0.336	0.107	2.80479e-13	0	CHDH
GOT2	1.10849e-17	0.214443	0.427	0.163	2.87453e-13	0	GOT2
SLC35F5	1.12567e-17	0.205151	0.407	0.155	2.91909e-13	0	SLC35F5
STXBP5	1.13111e-17	0.201546	0.268	0.067	2.9332e-13	0	STXBP5
ARPIN	1.14136e-17	0.195683	0.343	0.111	2.95977e-13	0	ARPIN
MZT2B	1.15487e-17	0.377033	0.941	0.679	2.9948e-13	0	MZT2B
GNPNAT1	1.15671e-17	0.114641	0.399	0.143	2.99958e-13	0	GNPNAT1
IRF2BPL	1.16968e-17	0.148067	0.497	0.21	3.03321e-13	0	IRF2BPL
ENTPD3-AS1	1.17454e-17	0.184312	0.249	0.056	3.04582e-13	0	ENTPD3-AS1
CAP1	1.17785e-17	0.180542	0.621	0.286	3.0544e-13	0	CAP1
SLC36A1	1.21311e-17	0.163217	0.177	0.018	3.14583e-13	0	SLC36A1
RP11-244H18.1	1.24313e-17	0.171812	0.164	0.012	3.22368e-13	0	RP11-244H18.1
DEAF1	1.24932e-17	0.191839	0.311	0.095	3.23974e-13	0	DEAF1
NME1	1.26316e-17	0.238957	0.609	0.292	3.27562e-13	0	NME1
PSEN2	1.26582e-17	0.135614	0.252	0.058	3.28251e-13	0	PSEN2
TUSC2	1.26988e-17	0.179859	0.504	0.216	3.29305e-13	0	TUSC2
SCP2	1.30392e-17	0.320495	0.808	0.51	3.38133e-13	0	SCP2
IMP3	1.30527e-17	0.235816	0.643	0.321	3.38481e-13	0	IMP3
SLC7A1	1.3065e-17	0.144199	0.349	0.115	3.38802e-13	0	SLC7A1
EHHADH	1.34956e-17	0.135702	0.163	0.012	3.49968e-13	0	EHHADH
SNX25	1.36934e-17	0.134633	0.227	0.044	3.55097e-13	0	SNX25
KIF13A	1.38299e-17	0.1917	0.256	0.06	3.58638e-13	0	KIF13A
ZNF614	1.38546e-17	0.210318	0.215	0.038	3.59277e-13	0	ZNF614
YTHDF3	1.40146e-17	0.166467	0.36	0.119	3.63427e-13	0	YTHDF3
BCL2L2	1.41394e-17	0.16177	0.28	0.075	3.66663e-13	0	BCL2L2
CTSL	1.4388e-17	0.234505	0.608	0.294	3.73111e-13	0	CTSL
PUM2	1.44487e-17	0.152928	0.413	0.155	3.74682e-13	0	PUM2
SHC2	1.44649e-17	0.19143	0.315	0.093	3.75104e-13	0	SHC2
TMCO1	1.4753e-17	0.344029	0.86	0.546	3.82575e-13	0	TMCO1
EFCAB14	1.5073e-17	0.178774	0.428	0.159	3.90874e-13	0	EFCAB14
GAS1	1.53546e-17	0.245577	0.214	0.036	3.98175e-13	0	GAS1
RP11-101E13.5	1.56376e-17	0.146871	0.189	0.024	4.05515e-13	0	RP11-101E13.5
ATP8A1	1.57699e-17	0.158631	0.346	0.113	4.08946e-13	0	ATP8A1
GTF2H5	1.61573e-17	0.295173	0.696	0.373	4.18992e-13	0	GTF2H5
ORAOV1	1.65666e-17	0.163719	0.261	0.065	4.29605e-13	0	ORAOV1
APOOL	1.66013e-17	0.151643	0.252	0.058	4.30504e-13	0	APOOL
COPS7A	1.7201e-17	0.141295	0.378	0.133	4.46057e-13	0	COPS7A
C3orf14	1.72619e-17	0.197244	0.385	0.143	4.47636e-13	0	C3orf14
SPG21	1.80654e-17	0.176477	0.584	0.266	4.68472e-13	0	SPG21
LMBRD2	1.8207e-17	0.17331	0.222	0.042	4.72145e-13	0	LMBRD2
STYK1	1.84191e-17	0.166376	0.209	0.034	4.77643e-13	0	STYK1
ZBTB24	1.87207e-17	0.194832	0.218	0.04	4.85464e-13	0	ZBTB24
TMEM120A	1.88197e-17	0.172303	0.457	0.177	4.88032e-13	0	TMEM120A
NAGA	1.95256e-17	0.143638	0.28	0.073	5.06338e-13	0	NAGA
LONP2	2.04923e-17	0.196999	0.508	0.216	5.31406e-13	0	LONP2
SUN2	2.06848e-17	0.208718	0.572	0.262	5.36399e-13	0	SUN2
HKR1	2.08287e-17	0.171779	0.26	0.065	5.40131e-13	0	HKR1
FZD4	2.10317e-17	0.15652	0.209	0.036	5.45394e-13	0	FZD4
MALAT1	2.12325e-17	-0.604825	1	0.998	5.50602e-13	0	MALAT1
POLR3K	2.13426e-17	0.160471	0.337	0.113	5.53457e-13	0	POLR3K
ERLIN1	2.14668e-17	0.115811	0.278	0.071	5.56676e-13	0	ERLIN1
C18orf32	2.19488e-17	0.151509	0.416	0.159	5.69175e-13	0	C18orf32
TWSG1	2.28254e-17	0.149313	0.432	0.171	5.91909e-13	0	TWSG1
NMRAL1	2.28353e-17	0.247799	0.563	0.266	5.92165e-13	0	NMRAL1
PGAP3	2.37127e-17	0.137011	0.318	0.097	6.14918e-13	0	PGAP3
TMEM80	2.45304e-17	0.190475	0.392	0.143	6.36123e-13	0	TMEM80
PLOD2	2.45699e-17	0.116601	0.276	0.071	6.37148e-13	0	PLOD2
FAM129B	2.49937e-17	0.144089	0.455	0.181	6.48136e-13	0	FAM129B
CYP2U1	2.51742e-17	0.18754	0.214	0.038	6.52818e-13	0	CYP2U1
CUX1	2.56253e-17	0.196274	0.493	0.212	6.64514e-13	0	CUX1
AC016730.1	2.63569e-17	0.143584	0.172	0.016	6.83487e-13	0	AC016730.1
RALGAPA2	2.69217e-17	0.151161	0.299	0.087	6.98134e-13	0	RALGAPA2
TESK2	2.80097e-17	0.16768	0.243	0.054	7.26347e-13	0	TESK2
HIF1A	2.85102e-17	0.233809	0.514	0.234	7.39328e-13	0	HIF1A
NANS	2.91321e-17	0.303214	0.823	0.522	7.55453e-13	0	NANS
PDCD6IP	2.93777e-17	0.20524	0.516	0.23	7.61821e-13	0	PDCD6IP
MGST2	2.93955e-17	0.309651	0.79	0.472	7.62285e-13	0	MGST2
PANK3	2.94433e-17	0.153727	0.281	0.077	7.63523e-13	0	PANK3
C9orf91	3.07535e-17	0.145041	0.249	0.058	7.975e-13	0	C9orf91
RAB2A	3.08243e-17	0.334293	0.832	0.54	7.99335e-13	0	RAB2A
RPRD1B	3.11138e-17	0.164665	0.277	0.075	8.06844e-13	0	RPRD1B
NTAN1	3.12499e-17	0.195608	0.379	0.139	8.10373e-13	0	NTAN1
FAM219B	3.14071e-17	0.108469	0.364	0.121	8.14449e-13	0	FAM219B
GPD2	3.15226e-17	0.146235	0.268	0.069	8.17444e-13	0	GPD2
FECH	3.22769e-17	0.161096	0.287	0.081	8.37005e-13	0	FECH
FAM73A	3.23293e-17	0.168823	0.396	0.145	8.38364e-13	0	FAM73A
KMT5B	3.23338e-17	0.164169	0.404	0.153	8.3848e-13	0	KMT5B
VAPB	3.23493e-17	0.143656	0.35	0.117	8.38881e-13	0	VAPB
SNTB2	3.35831e-17	0.194658	0.398	0.147	8.70877e-13	0	SNTB2
DAZAP2	3.44102e-17	0.347354	0.808	0.52	8.92325e-13	0	DAZAP2
DAB2	3.46637e-17	0.12837	0.285	0.079	8.98898e-13	0	DAB2
TMX2	3.52389e-17	0.130762	0.618	0.294	9.13816e-13	0	TMX2
CCDC112	3.62821e-17	0.20282	0.281	0.077	9.40867e-13	0	CCDC112
BLOC1S1	3.66971e-17	0.254937	0.845	0.514	9.5163e-13	0	BLOC1S1
OTUD6B-AS1	3.74143e-17	0.155334	0.486	0.208	9.70228e-13	0	OTUD6B-AS1
CHURC1	3.76989e-17	0.246556	0.619	0.306	9.77607e-13	0	CHURC1
IFNAR1	3.89448e-17	0.206743	0.552	0.25	1.00992e-12	0	IFNAR1
KLF9	3.93313e-17	0.154808	0.404	0.147	1.01994e-12	0	KLF9
IREB2	4.01034e-17	0.189355	0.337	0.113	1.03996e-12	0	IREB2
AP2M1	4.06095e-17	0.223985	0.773	0.431	1.05309e-12	0	AP2M1
PCDH1	4.20248e-17	0.203015	0.383	0.137	1.08979e-12	0	PCDH1
HPN	4.20741e-17	0.223844	0.329	0.105	1.09107e-12	0	HPN
AP1M2	4.22172e-17	0.268292	0.512	0.232	1.09478e-12	0	AP1M2
SMAP1	4.26496e-17	0.169288	0.416	0.159	1.10599e-12	0	SMAP1
CEP89	4.2966e-17	0.188525	0.29	0.083	1.1142e-12	0	CEP89
EBAG9	4.31548e-17	0.183436	0.48	0.2	1.11909e-12	0	EBAG9
VPS25	4.37137e-17	0.209641	0.598	0.286	1.13358e-12	0	VPS25
KDELR3	4.38965e-17	0.15296	0.307	0.089	1.13832e-12	0	KDELR3
PARK7	4.4346e-17	0.339634	0.933	0.736	1.14998e-12	0	PARK7
C19orf70	4.46301e-17	0.311953	0.752	0.423	1.15735e-12	0	C19orf70
ZNF451	4.62493e-17	0.135817	0.366	0.129	1.19934e-12	0	ZNF451
TRIP12	4.62714e-17	0.183353	0.463	0.19	1.19991e-12	0	TRIP12
EFS	4.71291e-17	0.13716	0.194	0.028	1.22215e-12	0	EFS
RNPEPL1	4.92623e-17	0.119383	0.325	0.101	1.27747e-12	0	RNPEPL1
ELAC1	5.05769e-17	0.167704	0.236	0.052	1.31156e-12	0	ELAC1
FAM134A	5.48009e-17	0.150943	0.556	0.248	1.4211e-12	0	FAM134A
CREBL2	5.63772e-17	0.190208	0.382	0.139	1.46197e-12	0	CREBL2
ENTPD2	5.65928e-17	0.187169	0.247	0.058	1.46756e-12	0	ENTPD2
TTC14	5.75322e-17	0.207904	0.4	0.151	1.49192e-12	0	TTC14
API5	5.77849e-17	0.140003	0.329	0.107	1.49848e-12	0	API5
C1orf210	6.0739e-17	0.133796	0.315	0.095	1.57508e-12	0	C1orf210
NME3	6.19112e-17	0.318346	0.895	0.575	1.60548e-12	0	NME3
SEC24C	6.51326e-17	0.148357	0.303	0.089	1.68902e-12	0	SEC24C
TMEM187	6.70758e-17	0.202812	0.251	0.062	1.73941e-12	0	TMEM187
NPTN	6.76585e-17	0.22077	0.399	0.151	1.75452e-12	0	NPTN
AGR2	6.79781e-17	-1.29652	0.508	0.607	1.76281e-12	0	AGR2
TNPO1	6.81172e-17	0.170264	0.433	0.173	1.76641e-12	0	TNPO1
TTC3	6.85112e-17	0.327809	0.812	0.484	1.77663e-12	0	TTC3
RTCA	6.93931e-17	0.116515	0.346	0.115	1.7995e-12	0	RTCA
PLXNB2	7.20916e-17	0.205847	0.618	0.302	1.86948e-12	0	PLXNB2
SPG11	7.44463e-17	0.14722	0.344	0.117	1.93054e-12	0	SPG11
PRADC1	7.71587e-17	0.123519	0.285	0.079	2.00088e-12	0	PRADC1
MVD	7.74935e-17	0.192024	0.361	0.129	2.00956e-12	0	MVD
OLFM1	8.04351e-17	0.130027	0.234	0.05	2.08584e-12	0	OLFM1
COX16	8.05086e-17	0.128897	0.438	0.175	2.08775e-12	0	COX16
POLR2J	8.05372e-17	0.243024	0.755	0.417	2.08849e-12	0	POLR2J
DDX42	8.14119e-17	0.137846	0.438	0.173	2.11117e-12	0	DDX42
ADAM15	8.16873e-17	0.210962	0.602	0.278	2.11831e-12	0	ADAM15
PIGS	8.38106e-17	0.156485	0.354	0.125	2.17338e-12	0	PIGS
UBQLN1	8.42136e-17	0.146609	0.479	0.2	2.18383e-12	0	UBQLN1
MTX2	8.43552e-17	0.176734	0.399	0.149	2.1875e-12	0	MTX2
MEIS2	8.76861e-17	-0.785462	0.171	0.339	2.27388e-12	0	MEIS2
TOP2B	8.92882e-17	0.200271	0.407	0.155	2.31542e-12	0	TOP2B
NPTXR	8.97826e-17	0.160802	0.209	0.038	2.32824e-12	0	NPTXR
POLR2L	9.02395e-17	0.313456	0.967	0.841	2.34009e-12	0	POLR2L
GK5	9.21461e-17	0.166575	0.453	0.183	2.38953e-12	0	GK5
LYRM2	9.39844e-17	0.166064	0.402	0.151	2.4372e-12	0	LYRM2
CACNG4	9.53493e-17	0.172554	0.21	0.038	2.4726e-12	0	CACNG4
ATAD1	9.65754e-17	0.133217	0.364	0.123	2.50439e-12	0	ATAD1
DNAJC27-AS1	9.67251e-17	0.125836	0.256	0.062	2.50827e-12	0	DNAJC27-AS1
PTRH2	9.70076e-17	0.154599	0.32	0.101	2.5156e-12	0	PTRH2
LRBA	9.88227e-17	0.175684	0.411	0.159	2.56267e-12	0	LRBA
NDUFC2	1.03018e-16	0.316493	0.911	0.667	2.67145e-12	0	NDUFC2
THTPA	1.032e-16	0.145978	0.252	0.062	2.67618e-12	0	THTPA
FUCA2	1.05002e-16	0.109622	0.425	0.163	2.7229e-12	0	FUCA2
RPS29	1.107e-16	-0.279344	0.997	0.998	2.87067e-12	0	RPS29
COA1	1.1108e-16	0.15136	0.409	0.153	2.88054e-12	0	COA1
FAM110A	1.11968e-16	0.142515	0.337	0.113	2.90356e-12	0	FAM110A
EPS15	1.17603e-16	0.127226	0.4	0.149	3.04969e-12	0	EPS15
GULP1	1.19446e-16	0.211868	0.406	0.159	3.09747e-12	0	GULP1
RP11-545E17.3	1.20374e-16	0.169474	0.245	0.06	3.12154e-12	0	RP11-545E17.3
AOX1	1.20716e-16	0.121893	0.232	0.048	3.13041e-12	0	AOX1
AGL	1.25512e-16	0.132521	0.301	0.089	3.25478e-12	0	AGL
APOL4	1.30485e-16	0.192816	0.181	0.024	3.38374e-12	0	APOL4
RHBDD3	1.31447e-16	0.183404	0.365	0.131	3.40867e-12	0	RHBDD3
ZDHHC4	1.31509e-16	0.156926	0.433	0.167	3.4103e-12	0	ZDHHC4
MTIF3	1.35166e-16	0.167096	0.602	0.288	3.50511e-12	0	MTIF3
AQP11	1.35724e-16	0.169942	0.198	0.034	3.5196e-12	0	AQP11
TBC1D4	1.37953e-16	0.19746	0.276	0.079	3.57739e-12	0	TBC1D4
PSEN1	1.38152e-16	0.134253	0.387	0.143	3.58255e-12	0	PSEN1
PIN4	1.42396e-16	0.229413	0.705	0.367	3.6926e-12	0	PIN4
C12orf57	1.44484e-16	0.316745	0.927	0.708	3.74676e-12	0	C12orf57
TIGD6	1.44863e-16	0.180222	0.226	0.048	3.7566e-12	0	TIGD6
TRGC2	1.46917e-16	0.170878	0.201	0.036	3.80984e-12	0	TRGC2
OSBPL2	1.51387e-16	0.129763	0.307	0.093	3.92577e-12	0	OSBPL2
TBRG1	1.52045e-16	0.213871	0.415	0.165	3.94283e-12	0	TBRG1
TAF10	1.56904e-16	0.15807	0.424	0.171	4.06883e-12	0	TAF10
PDCD10	1.59814e-16	0.172942	0.49	0.206	4.1443e-12	0	PDCD10
DNAJC1	1.60896e-16	0.146358	0.588	0.284	4.17235e-12	0	DNAJC1
NR3C1	1.73828e-16	0.137572	0.433	0.171	4.50771e-12	0	NR3C1
ALG3	1.74597e-16	0.169517	0.427	0.169	4.52766e-12	0	ALG3
AK6	1.81772e-16	0.185249	0.499	0.22	4.71372e-12	0	AK6
MRPS18A	1.83122e-16	0.162433	0.484	0.206	4.74871e-12	0	MRPS18A
TXLNA	1.83387e-16	0.13447	0.278	0.077	4.75558e-12	0	TXLNA
PGRMC1	2.00677e-16	0.264005	0.781	0.456	5.20395e-12	0	PGRMC1
THAP7	2.02746e-16	0.135787	0.404	0.151	5.25761e-12	0	THAP7
SECTM1	2.0626e-16	0.173825	0.222	0.046	5.34873e-12	0	SECTM1
PSMD1	2.0876e-16	0.16216	0.379	0.137	5.41357e-12	0	PSMD1
SGPP1	2.12983e-16	0.153027	0.245	0.058	5.52308e-12	0	SGPP1
COG5	2.1511e-16	0.148636	0.299	0.091	5.57823e-12	0	COG5
CHTF8	2.19997e-16	0.125228	0.409	0.159	5.70495e-12	0	CHTF8
PPP1CA	2.2061e-16	0.26344	0.769	0.446	5.72085e-12	0	PPP1CA
TP53I3	2.21686e-16	0.131501	0.297	0.087	5.74877e-12	0	TP53I3
BLVRA	2.37738e-16	0.153849	0.34	0.113	6.16502e-12	0	BLVRA
TTC39C	2.38157e-16	0.140682	0.285	0.085	6.1759e-12	0	TTC39C
SEMA4B	2.41215e-16	0.12887	0.404	0.151	6.25519e-12	0	SEMA4B
TBCA	2.56302e-16	0.366544	0.927	0.714	6.64642e-12	0	TBCA
FBXL8	2.58899e-16	0.153386	0.243	0.058	6.71377e-12	0	FBXL8
AARS	2.7452e-16	0.200973	0.281	0.083	7.11886e-12	0	AARS
SLC30A5	2.78626e-16	0.153249	0.402	0.155	7.22532e-12	0	SLC30A5
ZNF350	2.82606e-16	0.203548	0.295	0.091	7.32854e-12	0	ZNF350
MOB1B	3.00621e-16	0.151768	0.194	0.032	7.7957e-12	0	MOB1B
ORC5	3.02789e-16	0.165566	0.213	0.042	7.85192e-12	0	ORC5
PSMA2	3.03822e-16	0.311236	0.816	0.554	7.87872e-12	0	PSMA2
SLC22A17	3.03928e-16	0.229395	0.47	0.206	7.88145e-12	0	SLC22A17
COLEC12	3.16205e-16	0.196048	0.323	0.109	8.19984e-12	0	COLEC12
MIF	3.21319e-16	0.372134	0.888	0.675	8.33245e-12	0	MIF
UBE2Q2	3.2294e-16	0.163735	0.383	0.143	8.37448e-12	0	UBE2Q2
ZNF765	3.2538e-16	0.179799	0.226	0.05	8.43776e-12	0	ZNF765
GOLGB1	3.2709e-16	0.202456	0.757	0.423	8.4821e-12	0	GOLGB1
AK3	3.38933e-16	0.194368	0.571	0.276	8.78921e-12	0	AK3
PTGR1	3.40012e-16	0.19246	0.558	0.258	8.81719e-12	0	PTGR1
PSMA4	3.40984e-16	0.293444	0.819	0.524	8.84239e-12	0	PSMA4
LRRC47	3.42628e-16	0.17076	0.337	0.117	8.88504e-12	0	LRRC47
MAPK1	3.50782e-16	0.176456	0.411	0.169	9.09647e-12	0	MAPK1
MFSD6	3.51402e-16	0.1358	0.278	0.079	9.11255e-12	0	MFSD6
RP11-792A8.4	3.53562e-16	0.180992	0.411	0.161	9.16857e-12	0	RP11-792A8.4
FBXO21	3.53759e-16	0.175491	0.479	0.206	9.17369e-12	0	FBXO21
MCEE	3.69091e-16	0.153868	0.379	0.143	9.57127e-12	0	MCEE
CGRRF1	3.72133e-16	0.170146	0.262	0.073	9.65015e-12	0	CGRRF1
CHMP4A	3.80244e-16	0.255051	0.652	0.341	9.86048e-12	0	CHMP4A
UBA5	3.91589e-16	0.143498	0.335	0.115	1.01547e-11	0	UBA5
TRIM44	4.07138e-16	0.161537	0.434	0.175	1.05579e-11	0	TRIM44
AP1G1	4.09803e-16	0.141493	0.394	0.151	1.0627e-11	0	AP1G1
EXT2	4.19986e-16	0.118354	0.311	0.097	1.08911e-11	0	EXT2
COX5B	4.24936e-16	0.299802	0.975	0.821	1.10194e-11	0	COX5B
TOR1A	4.27544e-16	0.111673	0.371	0.133	1.10871e-11	0	TOR1A
RPS6KC1	4.28313e-16	0.18255	0.241	0.062	1.1107e-11	0	RPS6KC1
TMEM135	4.35277e-16	0.123554	0.224	0.05	1.12876e-11	0	TMEM135
ALDH3A2	4.39209e-16	0.165596	0.619	0.298	1.13896e-11	0	ALDH3A2
VEGFB	4.46521e-16	0.149143	0.247	0.062	1.15792e-11	0	VEGFB
NUMA1	4.49581e-16	0.162525	0.602	0.296	1.16585e-11	0	NUMA1
PYROXD1	4.50987e-16	0.134074	0.256	0.069	1.1695e-11	0	PYROXD1
ABHD17A	4.51768e-16	0.140054	0.335	0.111	1.17153e-11	0	ABHD17A
ECH1	4.56339e-16	0.302113	0.776	0.452	1.18338e-11	0	ECH1
DGCR2	4.60229e-16	0.144833	0.424	0.171	1.19347e-11	0	DGCR2
TCEB2	4.81403e-16	0.335526	0.962	0.788	1.24837e-11	0	TCEB2
TM4SF1	4.88184e-16	-1.51956	0.85	0.796	1.26596e-11	0	TM4SF1
C14orf142	4.98526e-16	0.13752	0.261	0.071	1.29278e-11	0	C14orf142
BCAP29	5.02505e-16	0.137009	0.633	0.308	1.3031e-11	0	BCAP29
SMPD2	5.17074e-16	0.220582	0.295	0.097	1.34088e-11	0	SMPD2
QPCT	5.23341e-16	0.172473	0.26	0.069	1.35713e-11	0	QPCT
APOL2	5.3167e-16	0.100699	0.294	0.087	1.37873e-11	0	APOL2
SPPL2A	5.44699e-16	0.105629	0.475	0.202	1.41251e-11	0	SPPL2A
BLVRB	5.45288e-16	0.262058	0.804	0.5	1.41404e-11	0	BLVRB
XPOT	5.48537e-16	0.130211	0.247	0.062	1.42247e-11	0	XPOT
CHMP5	5.51764e-16	0.29934	0.76	0.456	1.43083e-11	0	CHMP5
ZBTB16	5.61563e-16	0.120949	0.252	0.065	1.45624e-11	0	ZBTB16
CDC42BPB	5.63233e-16	0.196189	0.298	0.091	1.46058e-11	0	CDC42BPB
MRPS12	5.8652e-16	0.171402	0.538	0.246	1.52096e-11	0	MRPS12
TIMM23	5.90278e-16	0.158072	0.331	0.115	1.53071e-11	0	TIMM23
SEMA3F	5.9901e-16	0.15295	0.248	0.062	1.55335e-11	0	SEMA3F
DPYS	6.05082e-16	0.137302	0.14	0.008	1.5691e-11	0	DPYS
ZC3H7A	6.09044e-16	0.200692	0.281	0.085	1.57937e-11	0	ZC3H7A
ISG15	6.21209e-16	0.364365	0.512	0.238	1.61092e-11	0	ISG15
GOLGA5	6.38376e-16	0.146961	0.278	0.079	1.65544e-11	0	GOLGA5
C16orf70	6.51643e-16	0.130308	0.282	0.083	1.68984e-11	0	C16orf70
TIMMDC1	6.59982e-16	0.165496	0.491	0.216	1.71146e-11	0	TIMMDC1
GALNT11	6.63913e-16	0.126886	0.378	0.139	1.72166e-11	0	GALNT11
PURA	6.66902e-16	0.15873	0.493	0.218	1.72941e-11	0	PURA
SMG5	6.72272e-16	0.143961	0.276	0.081	1.74334e-11	0	SMG5
STAP2	7.1227e-16	0.239588	0.626	0.325	1.84706e-11	0	STAP2
PREPL	7.27296e-16	0.148701	0.303	0.095	1.88603e-11	0	PREPL
SPCS1	7.28884e-16	0.339251	0.916	0.706	1.89014e-11	0	SPCS1
MT1A	7.40443e-16	0.206526	0.224	0.05	1.92012e-11	0	MT1A
HINT2	7.43682e-16	0.198105	0.692	0.371	1.92852e-11	0	HINT2
CYB5R1	7.52723e-16	0.122305	0.493	0.206	1.95196e-11	0	CYB5R1
MRPL40	7.5466e-16	0.227562	0.634	0.317	1.95699e-11	0	MRPL40
HRSP12	7.59512e-16	0.124776	0.35	0.123	1.96957e-11	0	HRSP12
MAF	7.80602e-16	0.233442	0.5	0.224	2.02426e-11	0	MAF
CLN5	7.83058e-16	0.160014	0.475	0.206	2.03063e-11	0	CLN5
DLGAP1	7.9192e-16	0.135312	0.165	0.02	2.05361e-11	0	DLGAP1
TMEM138	8.05303e-16	0.137636	0.311	0.101	2.08831e-11	0	TMEM138
AFF1	8.22417e-16	0.13646	0.306	0.099	2.13269e-11	0	AFF1
EXOSC4	8.30912e-16	0.122655	0.42	0.165	2.15472e-11	0	EXOSC4
PPP2R3C	8.44717e-16	0.104985	0.323	0.109	2.19052e-11	0	PPP2R3C
PRLR	8.56778e-16	0.111358	0.146	0.01	2.2218e-11	0	PRLR
COTL1	8.83492e-16	0.115301	0.388	0.153	2.29107e-11	0	COTL1
C9orf142	8.9373e-16	0.130242	0.598	0.278	2.31762e-11	0	C9orf142
HYI	9.03863e-16	0.197101	0.539	0.244	2.3439e-11	0	HYI
TMEM164	9.15093e-16	0.158972	0.23	0.054	2.37302e-11	0	TMEM164
MOCS2	9.23662e-16	0.193313	0.407	0.165	2.39524e-11	0	MOCS2
GPR108	9.39233e-16	0.210465	0.602	0.298	2.43562e-11	0	GPR108
JTB	9.58142e-16	0.321975	0.907	0.706	2.48465e-11	0	JTB
MBTPS2	9.80124e-16	0.145067	0.19	0.032	2.54166e-11	0	MBTPS2
FBP1	9.80488e-16	0.16267	0.413	0.163	2.5426e-11	0	FBP1
PPT1	9.97359e-16	0.235637	0.661	0.367	2.58635e-11	0	PPT1
KHSRP	1.00185e-15	0.129258	0.42	0.165	2.598e-11	0	KHSRP
DAAM1	1.01364e-15	0.135192	0.591	0.282	2.62856e-11	0	DAAM1
CHSY1	1.07024e-15	0.139419	0.268	0.077	2.77535e-11	0	CHSY1
ZFX	1.07701e-15	0.211874	0.314	0.107	2.79289e-11	0	ZFX
LAMTOR4	1.08659e-15	0.306597	0.904	0.675	2.81776e-11	0	LAMTOR4
CIPC	1.11687e-15	0.154014	0.273	0.079	2.89626e-11	0	CIPC
ADAM9	1.12888e-15	0.191612	0.53	0.246	2.9274e-11	0	ADAM9
KREMEN1	1.14501e-15	0.187431	0.239	0.06	2.96924e-11	0	KREMEN1
SGTA	1.17304e-15	0.131791	0.356	0.131	3.04193e-11	0	SGTA
TNKS2	1.20973e-15	0.168844	0.312	0.103	3.13707e-11	0	TNKS2
PBRM1	1.2139e-15	0.141807	0.385	0.147	3.14788e-11	0	PBRM1
ARL8B	1.21613e-15	0.136153	0.458	0.188	3.15366e-11	0	ARL8B
ZBED5-AS1	1.22842e-15	0.110094	0.278	0.083	3.18555e-11	0	ZBED5-AS1
EMC9	1.23448e-15	0.114376	0.365	0.133	3.20125e-11	0	EMC9
TP53TG1	1.2726e-15	0.153245	0.617	0.308	3.30009e-11	0	TP53TG1
SAT2	1.27473e-15	0.225437	0.756	0.415	3.30562e-11	0	SAT2
LSM6	1.28025e-15	0.248583	0.453	0.206	3.31994e-11	0	LSM6
FUOM	1.2916e-15	0.15698	0.197	0.036	3.34937e-11	0	FUOM
DNAJC13	1.30164e-15	0.14231	0.241	0.06	3.37542e-11	0	DNAJC13
PEX11A	1.3144e-15	0.158447	0.302	0.097	3.4085e-11	0	PEX11A
MKLN1	1.31703e-15	0.182072	0.457	0.198	3.41532e-11	0	MKLN1
ZYG11B	1.31961e-15	0.12208	0.234	0.056	3.42201e-11	0	ZYG11B
GAK	1.34253e-15	0.217567	0.358	0.135	3.48146e-11	0	GAK
GALNS	1.34627e-15	0.164568	0.23	0.054	3.49114e-11	0	GALNS
ARMCX1	1.36381e-15	0.165934	0.357	0.129	3.53664e-11	0	ARMCX1
PDPK1	1.36419e-15	0.13483	0.331	0.111	3.53762e-11	0	PDPK1
DBNL	1.4473e-15	0.191823	0.482	0.216	3.75313e-11	0	DBNL
PDCD4	1.44948e-15	0.183311	0.596	0.29	3.7588e-11	0	PDCD4
TMEM97	1.45743e-15	0.163791	0.285	0.089	3.77941e-11	0	TMEM97
ELL2	1.48272e-15	0.165981	0.518	0.24	3.845e-11	0	ELL2
UBE2G1	1.49065e-15	0.113253	0.437	0.171	3.86556e-11	0	UBE2G1
BAIAP2L1	1.49254e-15	0.134605	0.425	0.173	3.87046e-11	0	BAIAP2L1
COX7B	1.49691e-15	0.317648	0.912	0.724	3.88179e-11	0	COX7B
MRPS11	1.49706e-15	0.171959	0.442	0.188	3.88218e-11	0	MRPS11
NARS	1.52522e-15	0.147855	0.566	0.274	3.95521e-11	0	NARS
IDE	1.57982e-15	0.148323	0.218	0.048	4.09678e-11	0	IDE
GRHL2	1.60036e-15	0.135261	0.283	0.087	4.15005e-11	0	GRHL2
LMNA	1.60077e-15	-1.03483	0.768	0.73	4.15111e-11	0	LMNA
PACSIN3	1.63158e-15	0.119364	0.448	0.183	4.23103e-11	0	PACSIN3
CRYM	1.64094e-15	0.18592	0.572	0.27	4.25528e-11	0	CRYM
PCNXL3	1.72937e-15	0.157173	0.228	0.054	4.4846e-11	0	PCNXL3
COMMD3	1.74904e-15	0.14203	0.575	0.27	4.53562e-11	0	COMMD3
SHC1	1.80128e-15	0.104976	0.316	0.103	4.67109e-11	0	SHC1
DGCR6L	1.80158e-15	0.160381	0.563	0.266	4.67185e-11	0	DGCR6L
FKBP1B	1.80794e-15	0.156328	0.273	0.081	4.68836e-11	0	FKBP1B
NDUFS2	1.85608e-15	0.163119	0.596	0.298	4.81318e-11	0	NDUFS2
DYNC1LI2	1.85923e-15	0.173646	0.539	0.256	4.82137e-11	0	DYNC1LI2
OR51E2	1.86075e-15	0.532863	0.295	0.103	4.8253e-11	0	OR51E2
PPP1R11	1.86679e-15	0.12152	0.508	0.226	4.84097e-11	0	PPP1R11
ORMDL3	1.88487e-15	0.138888	0.406	0.163	4.88784e-11	0	ORMDL3
CDK19	1.89619e-15	0.186348	0.458	0.196	4.91719e-11	0	CDK19
SLAIN2	1.91866e-15	0.157192	0.361	0.137	4.97546e-11	0	SLAIN2
RNF141	1.97597e-15	0.160138	0.366	0.139	5.12407e-11	0	RNF141
SUZ12	2.04154e-15	0.235472	0.383	0.149	5.29412e-11	0	SUZ12
PIP4K2C	2.0454e-15	0.129893	0.297	0.093	5.30414e-11	0	PIP4K2C
UBXN6	2.12737e-15	0.191376	0.591	0.29	5.51671e-11	0	UBXN6
KLHL9	2.12899e-15	0.170304	0.303	0.099	5.52089e-11	0	KLHL9
RLN2	2.15078e-15	0.17066	0.133	0.006	5.57739e-11	0	RLN2
COMMD4	2.18156e-15	0.10454	0.528	0.246	5.65723e-11	0	COMMD4
TBC1D9	2.22135e-15	0.132593	0.291	0.093	5.7604e-11	0	TBC1D9
MRPS33	2.22172e-15	0.142843	0.609	0.3	5.76138e-11	0	MRPS33
LAMB3	2.22878e-15	-0.464345	0.037	0.159	5.77967e-11	0	LAMB3
LINC00998	2.30912e-15	0.195755	0.547	0.258	5.988e-11	0	LINC00998
GHDC	2.32189e-15	0.134758	0.369	0.137	6.02113e-11	0	GHDC
ADD1	2.35506e-15	0.132362	0.516	0.236	6.10715e-11	0	ADD1
SGMS1	2.35626e-15	0.160525	0.294	0.093	6.11025e-11	0	SGMS1
RPP25L	2.36347e-15	0.132779	0.425	0.177	6.12896e-11	0	RPP25L
GSTO2	2.37334e-15	0.117097	0.442	0.185	6.15455e-11	0	GSTO2
PSME3	2.39166e-15	0.115786	0.343	0.121	6.20207e-11	0	PSME3
MAGED1	2.44718e-15	0.176838	0.525	0.242	6.34603e-11	0	MAGED1
TMEM223	2.46851e-15	0.133397	0.51	0.224	6.40134e-11	0	TMEM223
NIT1	2.50709e-15	0.115683	0.286	0.087	6.50139e-11	0	NIT1
TUBA1B	2.52391e-15	-0.750461	0.772	0.744	6.545e-11	0	TUBA1B
ANAPC13	2.5328e-15	0.171477	0.551	0.258	6.56806e-11	0	ANAPC13
UBE2L6	2.58462e-15	0.210089	0.529	0.262	6.70243e-11	0	UBE2L6
ADAR	2.60511e-15	0.146013	0.503	0.228	6.75557e-11	0	ADAR
HDHD2	2.66607e-15	0.156594	0.323	0.113	6.91364e-11	0	HDHD2
TENM1	2.70974e-15	0.209066	0.181	0.03	7.02691e-11	0	TENM1
ERGIC2	2.77645e-15	0.185555	0.538	0.248	7.19989e-11	0	ERGIC2
POR	2.82216e-15	0.158968	0.459	0.198	7.31844e-11	0	POR
AP3M1	2.85447e-15	0.121717	0.253	0.071	7.40221e-11	0	AP3M1
MFSD5	2.90533e-15	0.15797	0.291	0.091	7.53409e-11	0	MFSD5
MPZL1	2.90629e-15	0.151212	0.487	0.218	7.53658e-11	0	MPZL1
UPF1	2.90963e-15	0.103847	0.303	0.097	7.54524e-11	0	UPF1
PTMS	2.91469e-15	0.315612	0.928	0.71	7.55838e-11	0	PTMS
VAMP8	2.98388e-15	0.291217	0.882	0.651	7.73779e-11	0	VAMP8
CRISPLD1	3.00568e-15	0.189745	0.236	0.06	7.79433e-11	0	CRISPLD1
ZNF24	3.0064e-15	0.158008	0.534	0.244	7.7962e-11	0	ZNF24
ZMYND11	3.0252e-15	0.133647	0.328	0.117	7.84494e-11	0	ZMYND11
NDUFS1	3.03813e-15	0.133727	0.396	0.159	7.87848e-11	0	NDUFS1
PEMT	3.0822e-15	0.1451	0.354	0.133	7.99276e-11	0	PEMT
STAT2	3.08863e-15	0.150621	0.278	0.085	8.00945e-11	0	STAT2
NDUFB7	3.08908e-15	0.28253	0.877	0.631	8.01061e-11	0	NDUFB7
SNHG9	3.13321e-15	0.301341	0.899	0.631	8.12505e-11	0	SNHG9
PLCG2	3.1508e-15	0.112026	0.839	0.548	8.17066e-11	0	PLCG2
CUL3	3.1684e-15	0.100268	0.392	0.149	8.21629e-11	0	CUL3
MPG	3.20043e-15	0.173549	0.663	0.337	8.29935e-11	0	MPG
KLHL23	3.2019e-15	0.152484	0.214	0.048	8.30316e-11	0	KLHL23
LNPEP	3.21578e-15	0.139825	0.332	0.119	8.33917e-11	0	LNPEP
H1FX	3.24564e-15	0.363437	0.735	0.444	8.41659e-11	0	H1FX
PPP2R1A	3.26085e-15	0.259433	0.707	0.393	8.45604e-11	0	PPP2R1A
ITM2C	3.2783e-15	0.191166	0.722	0.405	8.50128e-11	0	ITM2C
ZBTB42	3.35569e-15	0.146562	0.255	0.071	8.70198e-11	0	ZBTB42
UBE3B	3.52055e-15	0.130363	0.277	0.085	9.12948e-11	0	UBE3B
TTC7B	3.53774e-15	0.107913	0.181	0.03	9.17406e-11	0	TTC7B
COMMD6	3.58446e-15	-0.494933	0.906	0.831	9.29523e-11	0	COMMD6
ADIPOR2	3.59666e-15	0.15779	0.307	0.103	9.32685e-11	0	ADIPOR2
SLC1A4	3.61866e-15	0.108213	0.167	0.022	9.38392e-11	0	SLC1A4
P4HA1	3.69504e-15	0.108068	0.352	0.127	9.58197e-11	0	P4HA1
GMPPB	3.69587e-15	0.123206	0.462	0.202	9.58413e-11	0	GMPPB
MRPL53	3.69624e-15	0.154373	0.298	0.097	9.58508e-11	0	MRPL53
ERP44	3.69775e-15	0.196291	0.646	0.335	9.589e-11	0	ERP44
CUL5	3.70359e-15	0.114481	0.343	0.123	9.60416e-11	0	CUL5
NPR3	3.77217e-15	0.246814	0.241	0.065	9.782e-11	0	NPR3
TEX2	3.79015e-15	0.134586	0.197	0.038	9.82861e-11	0	TEX2
AMOTL1	3.79513e-15	0.161691	0.232	0.058	9.84152e-11	0	AMOTL1
DLGAP1-AS1	4.02211e-15	0.124444	0.37	0.139	1.04301e-10	0	DLGAP1-AS1
EIF2B4	4.11728e-15	0.171245	0.455	0.196	1.06769e-10	0	EIF2B4
RPS6KA2	4.1645e-15	0.163678	0.239	0.062	1.07994e-10	0	RPS6KA2
ZNF106	4.17909e-15	0.177838	0.478	0.21	1.08372e-10	0	ZNF106
SGSM2	4.22741e-15	0.14434	0.382	0.145	1.09625e-10	0	SGSM2
ISG20	4.26507e-15	0.142004	0.484	0.214	1.10602e-10	0	ISG20
DRAIC	4.3753e-15	0.231536	0.224	0.056	1.1346e-10	0	DRAIC
GRN	4.42491e-15	0.305235	0.829	0.546	1.14747e-10	0	GRN
ABCB8	4.46528e-15	0.120485	0.239	0.062	1.15794e-10	0	ABCB8
BAD	4.54603e-15	0.184984	0.663	0.339	1.17888e-10	0	BAD
ECHDC2	4.55504e-15	0.245435	0.713	0.375	1.18121e-10	0	ECHDC2
RBM5	4.57101e-15	0.164885	0.51	0.236	1.18536e-10	0	RBM5
TEX264	4.63718e-15	0.195245	0.65	0.335	1.20251e-10	0	TEX264
ATP6AP2	4.75793e-15	0.221979	0.718	0.407	1.23383e-10	0	ATP6AP2
SGSM3	4.76115e-15	0.147041	0.526	0.246	1.23466e-10	0	SGSM3
UCHL3	4.86992e-15	0.13709	0.476	0.206	1.26287e-10	0	UCHL3
CYP3A5	4.89361e-15	0.304717	0.302	0.103	1.26901e-10	0	CYP3A5
CPT1A	4.9331e-15	0.131449	0.325	0.115	1.27925e-10	0	CPT1A
NR2F6	5.01964e-15	0.114662	0.353	0.131	1.30169e-10	0	NR2F6
IFRD2	5.10701e-15	0.171599	0.53	0.244	1.32435e-10	0	IFRD2
PTPRN2	5.16637e-15	0.122989	0.293	0.095	1.33974e-10	0	PTPRN2
DNAJC25	5.18679e-15	0.100506	0.262	0.075	1.34504e-10	0	DNAJC25
PGRMC2	5.35805e-15	0.10839	0.605	0.296	1.38945e-10	0	PGRMC2
SORT1	5.40924e-15	0.135151	0.268	0.081	1.40272e-10	0	SORT1
MUT	5.41251e-15	0.170714	0.293	0.099	1.40357e-10	0	MUT
FAM3A	5.48151e-15	0.109621	0.371	0.143	1.42146e-10	0	FAM3A
ENPP4	5.52623e-15	0.115384	0.247	0.067	1.43306e-10	0	ENPP4
GSE1	5.52777e-15	0.154207	0.289	0.093	1.43346e-10	0	GSE1
EIF2AK1	5.59146e-15	0.117675	0.461	0.196	1.44998e-10	0	EIF2AK1
CREG1	5.77618e-15	0.171435	0.567	0.276	1.49788e-10	0	CREG1
TANGO2	5.79587e-15	0.103742	0.182	0.032	1.50298e-10	0	TANGO2
ARHGAP18	5.99262e-15	0.194302	0.331	0.121	1.55401e-10	0	ARHGAP18
SWI5	6.04553e-15	0.147647	0.442	0.185	1.56773e-10	0	SWI5
CLN3	6.0712e-15	0.141656	0.499	0.226	1.57438e-10	0	CLN3
RABEP1	6.11224e-15	0.113808	0.449	0.185	1.58503e-10	0	RABEP1
LYRM5	6.32769e-15	0.14733	0.458	0.198	1.6409e-10	0	LYRM5
CEBPZOS	6.5119e-15	0.147873	0.575	0.28	1.68867e-10	0	CEBPZOS
FAM35A	6.56044e-15	0.121316	0.294	0.095	1.70125e-10	0	FAM35A
MLX	6.61328e-15	0.15882	0.353	0.133	1.71496e-10	0	MLX
FAT1	6.77553e-15	0.134464	0.353	0.133	1.75703e-10	0	FAT1
LMF2	6.81908e-15	0.150853	0.402	0.159	1.76832e-10	0	LMF2
MT-ND6	7.00589e-15	0.177717	0.564	0.272	1.81677e-10	0	MT-ND6
EMC3	7.0072e-15	0.21113	0.618	0.31	1.81711e-10	0	EMC3
SNAPC5	7.04984e-15	0.122677	0.289	0.093	1.82816e-10	0	SNAPC5
YBX1	7.06361e-15	-0.603695	0.85	0.762	1.83174e-10	0	YBX1
MALSU1	7.17375e-15	0.100085	0.353	0.129	1.8603e-10	0	MALSU1
MLLT4	7.17395e-15	0.191811	0.56	0.282	1.86035e-10	0	MLLT4
DLG5	7.21869e-15	0.120264	0.402	0.159	1.87195e-10	0	DLG5
TRAM1	7.24524e-15	0.215566	0.761	0.456	1.87884e-10	0	TRAM1
ALCAM	7.33376e-15	0.134976	0.58	0.288	1.90179e-10	0	ALCAM
RAB11B-AS1	7.40168e-15	0.144879	0.24	0.062	1.9194e-10	0	RAB11B-AS1
EPHA5-AS1	7.50265e-15	0.151703	0.165	0.024	1.94559e-10	0	EPHA5-AS1
EI24	7.8741e-15	0.262934	0.79	0.452	2.04191e-10	0	EI24
KRT17	7.91513e-15	-2.1782	0.261	0.395	2.05255e-10	0	KRT17
NUDT22	7.93793e-15	0.147165	0.404	0.165	2.05846e-10	0	NUDT22
PPIF	8.11238e-15	0.123765	0.268	0.079	2.1037e-10	0	PPIF
UBE2L3	8.27089e-15	0.225287	0.765	0.462	2.14481e-10	0	UBE2L3
SLC35B4	8.51865e-15	0.16155	0.215	0.05	2.20906e-10	0	SLC35B4
GADD45GIP1	8.95917e-15	0.279093	0.785	0.458	2.32329e-10	0	GADD45GIP1
PACSIN2	9.53903e-15	0.140611	0.465	0.202	2.47366e-10	0	PACSIN2
STX12	9.63713e-15	0.109809	0.365	0.139	2.4991e-10	0	STX12
EDEM1	9.97769e-15	0.156285	0.287	0.095	2.58742e-10	0	EDEM1
BECN1	9.99194e-15	0.187862	0.367	0.143	2.59111e-10	0	BECN1
CHM	1.00116e-14	0.138755	0.205	0.044	2.59621e-10	0	CHM
ZNF652	1.00236e-14	0.125264	0.339	0.121	2.59931e-10	0	ZNF652
TMEM64	1.03623e-14	0.12357	0.23	0.058	2.68715e-10	0	TMEM64
PEBP1	1.03679e-14	0.326098	0.93	0.702	2.68859e-10	0	PEBP1
NEDD4L	1.03699e-14	0.275075	0.807	0.508	2.68913e-10	0	NEDD4L
PGC	1.05714e-14	0.613511	0.329	0.127	2.74137e-10	0	PGC
SCCPDH	1.06057e-14	0.215534	0.664	0.367	2.75027e-10	0	SCCPDH
WDR45B	1.07646e-14	0.138894	0.634	0.329	2.79148e-10	0	WDR45B
PLA2G4F	1.07693e-14	0.132169	0.207	0.046	2.7927e-10	0	PLA2G4F
WBSCR17	1.09917e-14	0.134162	0.184	0.034	2.85036e-10	0	WBSCR17
AKAP1	1.10782e-14	0.137865	0.501	0.224	2.87281e-10	0	AKAP1
SMARCA2	1.11e-14	0.115538	0.381	0.149	2.87845e-10	0	SMARCA2
PIGP	1.11529e-14	0.188723	0.52	0.25	2.89217e-10	0	PIGP
SLC12A2	1.11593e-14	0.238168	0.741	0.429	2.89384e-10	0	SLC12A2
ERBB2IP	1.12399e-14	0.148222	0.463	0.204	2.91474e-10	0	ERBB2IP
TBC1D7	1.1479e-14	0.113464	0.227	0.058	2.97673e-10	0	TBC1D7
AKT2	1.1493e-14	0.150776	0.383	0.153	2.98036e-10	0	AKT2
ATP8B2	1.15716e-14	0.124049	0.203	0.044	3.00074e-10	0	ATP8B2
FITM2	1.18917e-14	0.140658	0.193	0.038	3.08375e-10	0	FITM2
PDAP1	1.1892e-14	0.157041	0.703	0.355	3.08384e-10	0	PDAP1
MIOS	1.21381e-14	0.160733	0.343	0.129	3.14765e-10	0	MIOS
TMED1	1.22497e-14	0.144512	0.466	0.204	3.1766e-10	0	TMED1
WSB2	1.2393e-14	0.125173	0.314	0.109	3.21375e-10	0	WSB2
PRR15L	1.24746e-14	0.166935	0.404	0.167	3.23492e-10	0	PRR15L
ARHGDIA	1.25993e-14	0.207725	0.735	0.403	3.26724e-10	0	ARHGDIA
TMEM259	1.26842e-14	0.155972	0.583	0.286	3.28926e-10	0	TMEM259
SLIRP	1.27172e-14	0.224144	0.871	0.579	3.29782e-10	0	SLIRP
HERC3	1.29774e-14	0.146663	0.224	0.056	3.3653e-10	0	HERC3
AP3S2	1.30079e-14	0.113901	0.197	0.04	3.3732e-10	0	AP3S2
IMMP1L	1.31422e-14	0.139566	0.448	0.192	3.40805e-10	0	IMMP1L
LTBR	1.33833e-14	0.225615	0.661	0.353	3.47056e-10	0	LTBR
MRPL49	1.34151e-14	0.13781	0.369	0.143	3.47881e-10	0	MRPL49
SLCO5A1	1.39963e-14	0.144793	0.148	0.016	3.62952e-10	0	SLCO5A1
EMC1	1.43152e-14	0.12645	0.257	0.075	3.71223e-10	0	EMC1
FAM58A	1.45127e-14	0.125025	0.27	0.081	3.76343e-10	0	FAM58A
CSK	1.46501e-14	0.132061	0.248	0.069	3.79905e-10	0	CSK
TFDP1	1.46569e-14	0.115807	0.437	0.188	3.80082e-10	0	TFDP1
FAM234A	1.49457e-14	0.155533	0.356	0.135	3.87572e-10	0	FAM234A
CCNDBP1	1.51409e-14	0.138796	0.475	0.21	3.92633e-10	0	CCNDBP1
MRPL55	1.56517e-14	0.171763	0.682	0.355	4.0588e-10	0	MRPL55
LIN7B	1.6261e-14	0.113492	0.222	0.054	4.2168e-10	0	LIN7B
DPP3	1.62971e-14	0.107838	0.264	0.079	4.22617e-10	0	DPP3
SLC35A1	1.64899e-14	0.143593	0.396	0.161	4.27617e-10	0	SLC35A1
NRDC	1.654e-14	0.189792	0.404	0.169	4.28915e-10	0	NRDC
PSME2	1.69281e-14	0.243536	0.793	0.468	4.38981e-10	0	PSME2
OMA1	1.72836e-14	0.169146	0.28	0.089	4.48198e-10	0	OMA1
LYPLA2	1.75777e-14	0.107647	0.434	0.177	4.55825e-10	0	LYPLA2
RAB29	1.75963e-14	0.124495	0.287	0.093	4.56307e-10	0	RAB29
RAB3GAP1	1.8481e-14	0.128274	0.373	0.149	4.7925e-10	0	RAB3GAP1
MCTS1	1.85241e-14	0.149518	0.497	0.23	4.80366e-10	0	MCTS1
HPS1	1.86074e-14	0.136797	0.392	0.155	4.82526e-10	0	HPS1
WWP1	1.86634e-14	0.14378	0.324	0.115	4.83978e-10	0	WWP1
SNRPD3	1.88809e-14	0.243151	0.762	0.446	4.89619e-10	0	SNRPD3
TGM2	1.93187e-14	0.42379	0.597	0.341	5.00973e-10	0	TGM2
CTSO	1.94382e-14	0.134803	0.348	0.133	5.04072e-10	0	CTSO
CPAMD8	1.95778e-14	0.155246	0.291	0.095	5.07692e-10	0	CPAMD8
ZNF589	1.98627e-14	0.172193	0.163	0.024	5.1508e-10	0	ZNF589
MSI2	2.03459e-14	0.139376	0.593	0.286	5.2761e-10	0	MSI2
NUDCD2	2.04196e-14	0.119453	0.441	0.192	5.29522e-10	0	NUDCD2
RAB11B	2.04916e-14	0.181682	0.686	0.371	5.31389e-10	0	RAB11B
DUSP16	2.08219e-14	0.15081	0.386	0.157	5.39952e-10	0	DUSP16
FAF2	2.08397e-14	0.112617	0.343	0.129	5.40416e-10	0	FAF2
COG7	2.12193e-14	0.14482	0.238	0.065	5.50258e-10	0	COG7
TMEM99	2.19214e-14	0.127785	0.361	0.141	5.68464e-10	0	TMEM99
CLDN8	2.21417e-14	0.139507	0.333	0.123	5.74178e-10	0	CLDN8
COX5A	2.33967e-14	0.272023	0.846	0.556	6.06723e-10	0	COX5A
LTBP1	2.34141e-14	0.147027	0.29	0.097	6.07174e-10	0	LTBP1
SNX19	2.36056e-14	0.155221	0.24	0.067	6.1214e-10	0	SNX19
SUGP2	2.37253e-14	0.160748	0.328	0.119	6.15246e-10	0	SUGP2
CAMSAP3	2.38696e-14	0.129981	0.239	0.065	6.18988e-10	0	CAMSAP3
GAPDH	2.44693e-14	-0.418017	0.97	0.942	6.34537e-10	0	GAPDH
SDSL	2.4582e-14	0.12141	0.231	0.062	6.37459e-10	0	SDSL
NDUFV2	2.51439e-14	0.275591	0.831	0.593	6.52032e-10	0	NDUFV2
MMP24-AS1	2.53483e-14	0.223366	0.74	0.427	6.57332e-10	0	MMP24-AS1
MRPL21	2.53885e-14	0.179813	0.638	0.339	6.58373e-10	0	MRPL21
TMEM14A	2.56074e-14	0.138427	0.636	0.323	6.6405e-10	0	TMEM14A
HLCS	2.56304e-14	0.116262	0.196	0.04	6.64647e-10	0	HLCS
MROH1	2.5753e-14	0.190048	0.248	0.073	6.67826e-10	0	MROH1
ADGRG1	2.60597e-14	0.131688	0.413	0.171	6.75781e-10	0	ADGRG1
THOC2	2.64352e-14	0.176901	0.609	0.317	6.85518e-10	0	THOC2
DNASE1	2.66438e-14	0.137119	0.314	0.111	6.90926e-10	0	DNASE1
SLC9A7	2.70625e-14	0.109685	0.265	0.081	7.01786e-10	0	SLC9A7
WRNIP1	2.71765e-14	0.137496	0.253	0.077	7.04741e-10	0	WRNIP1
PLPPR2	2.74727e-14	0.156099	0.291	0.099	7.12423e-10	0	PLPPR2
DACH1	2.76173e-14	0.15867	0.194	0.042	7.16173e-10	0	DACH1
SMG7	2.77695e-14	0.178716	0.333	0.123	7.20119e-10	0	SMG7
TIMM10B	2.83457e-14	0.136911	0.356	0.137	7.3506e-10	0	TIMM10B
GNE	2.88865e-14	0.108631	0.253	0.075	7.49086e-10	0	GNE
ZCCHC6	2.92401e-14	0.13217	0.416	0.173	7.58254e-10	0	ZCCHC6
KLF15	2.94335e-14	0.130432	0.136	0.012	7.63269e-10	0	KLF15
CBLL1	2.99316e-14	0.138845	0.245	0.071	7.76185e-10	0	CBLL1
XPNPEP1	2.99627e-14	0.146544	0.282	0.097	7.76994e-10	0	XPNPEP1
SERPINF2	3.06898e-14	0.15882	0.203	0.046	7.95847e-10	0	SERPINF2
PDZD11	3.082e-14	0.115002	0.42	0.179	7.99225e-10	0	PDZD11
MARS	3.09627e-14	0.150432	0.285	0.097	8.02925e-10	0	MARS
SLC23A1	3.09952e-14	0.124388	0.169	0.028	8.03766e-10	0	SLC23A1
DBT	3.12355e-14	0.116654	0.249	0.071	8.09998e-10	0	DBT
TGFBR1	3.17601e-14	0.105605	0.209	0.046	8.23602e-10	0	TGFBR1
PEX11B	3.1894e-14	0.128437	0.247	0.073	8.27075e-10	0	PEX11B
PPP6R3	3.2339e-14	0.101866	0.378	0.147	8.38615e-10	0	PPP6R3
MPP7	3.36929e-14	0.108909	0.207	0.048	8.73723e-10	0	MPP7
BCR	3.37081e-14	0.122725	0.22	0.056	8.74117e-10	0	BCR
ELP2	3.38114e-14	0.136099	0.441	0.194	8.76797e-10	0	ELP2
KIAA0368	3.40526e-14	0.108885	0.329	0.119	8.83052e-10	0	KIAA0368
PARP1	3.41505e-14	0.100046	0.484	0.222	8.8559e-10	0	PARP1
CTD-2194D22.3	3.45321e-14	0.145235	0.194	0.042	8.95487e-10	0	CTD-2194D22.3
FNBP1L	3.48823e-14	0.142787	0.341	0.131	9.04568e-10	0	FNBP1L
[truncated: 11,629 more rows]
